# Supplementary material for: Transcriptional transitions in Nicotiana benthamiana leaves upon induction of oil synthesis by WRINKLED1 homologs from diverse species and tissues
Source: BMC Plant Biol. 2015 Aug 8;15:192. doi: 10.1186/s12870-015-0579-1 (PMC4528408; doi:10.1186/s12870-015-0579-1)
Supplement: Additional file 6: — Log 2 ratios and RPKM values of differentially expressed genes. Table of genes shown to be differential regulated (according to chosen criteria, see Material and Methods) in leaves expressing WRI1 from Arabidopsis embryo (AtWRI1), potato embryo (StWRI1em), oat endosperm (AsWRI1es), poplar stem (PtWRI1cm), and nutsedge tuber parenchyma (Ce) in pairwise comparisons to transformed control. Genes are grouped into functional categories (CAR; carbohydrates, CYT; cytochromes, DEF; defence, FAS; fatty acid synthesis, GLY; glycolysis, LIP; lipids, MRE; mitochondrial respiration, OTH; other genes, PHO; photosynthesis, PPP; pentose phosphate pathway, STA; starch, STR; stress, TRA; transport, TRF; transcription factors, UNK; unknown. At numbers represent closest Arabidopsis gene homologs of N. benthamiana transcripts from the TAIR database. (XLSX 329 kb) [file 12870_2015_579_MOESM6_ESM.xlsx]

## Sheet: UP-regulated genes
Functional group (alphabetic order)	Blast nr	Arabidopsis locus hits	Function based on At-number	GeneID (Niben genome v0.4.4, Solgenomics)	Control	At		St		Pt		As		Ce
(Dark red indicates discussed transcripts)					RPKM	RPKM	log2 ratio	RPKM	log2 ratio	RPKM	log2 ratio	RPKM	log2 ratio	RPKM	log2 ratio
CAR (Carbohydrate metabolism)	gi|170243|gb|AAA34078.1|/4.30189e-137/beta(1,3)-glucanase regulator [Nicotiana plumbaginifolia]	At4g16260	beta 1,3-glucanase	NbS00034922g0015.1	217.563	2872.14	3.72262	4607.57	4.4045	3508.61	4.0114	1743.01	3.00208	1667.97	2.93859
CAR	gi|147787797|emb|CAN60685.1|/2.98567e-117/hypothetical protein VITISV_036052 [Vitis vinifera]	At4g19810	Class V chitinase that is a part of glycoside hydrolase family	NbS00027361g0009.1	20.7794	327.966	3.98032	505.32	4.60397	247.315	3.57313	79.2838	1.93187	118.918	2.51674
CAR	gi|350538279|ref|NP_001234079.1|/0/phosphoenolpyruvate carboxykinase [Solanum lycopersicum], gluconeogenesis	At4g37870, At5g65690	PEPCK1 (cyt), PEPCK2(cyt) converts oxaloactate into PEP+CO2 (gluconeogenesis)	NbS00025815g0005.1	9.56007	56.4175	2.56105	172.031	4.1695	77.056	3.01081	30.4966	1.67356	22.5705	1.23934
CAR	gi|297741007|emb|CBI31319.3|/0/unnamed protein product [Vitis vinifera]	At5g49900	beta-glucosidase	NbS00032633g0005.1	45.6944	307.311	2.74961	413.443	3.1776	255.595	2.48377	167.169	1.87122	176.83	1.95228
CAR	gi|11071974|dbj|BAB17320.1|/0/elicitor inducible beta-1,3-glucanase NtEIG-E76 [Nicotiana tabacum]	At5g55180, At4g26830, At2g05790	O-Glycosyl hydrolases family 17 protein	NbS00043503g0004.1	20.8266	100.119	2.26521	223.22	3.42197	48.5289	1.22042	28.2369	-	66.5372	1.67573
CAR	gi|209954709|dbj|BAG80545.1|/0/UDP-glucose:glucosyltransferase [Lycium barbarum]	e.g. At1g05530	UDP-glucosyl transferase	NbS00005227g0001.1	1.0337	112.666	6.7681	173.561	7.39149	81.353	6.29831	167.928	7.34388	95.0426	6.52269
CAR	gi|48210029|gb|AAT40540.1|/0/kelch repeat-containing F-box family protein, putative [Solanum demissum]	e.g. At1g14330, At2g02870	Galactose oxidase/kelch repeat superfamily protein	NbS00020592g0004.1	21.7225	99.4737	2.19513	183.21	3.07624	72.714	1.74305	35.3304	-	72.0584	1.72998
CAR	gi|3299896|gb|AAC25984.1|/0/beta-galactosidase [Solanum lycopersicum]	e.g. At3g13750, At3g52840	betagalactosidase 1 and 2, respectively	NbS00021379g0002.1	3.01756	18.2839	2.59912	110.609	5.19594	12.3874	2.03742	5.01892	-	5.03139	-
CAR	gi|209954731|dbj|BAG80556.1|/0/UDP-glucose:glucosyltransferase [Lycium barbarum]	e.g. At4g01070, At1g01420	UDP-glucose dependent glucosyl transferase 72B1, UDP-glucosyl transferase 72B3, respectively	NbS00029912g0009.1	45.1801	196.906	2.12375	145.5	1.68725	117.408	1.37777	62.8775	-	120.627	1.4168
CAR	gi|209954731|dbj|BAG80556.1|/0/UDP-glucose:glucosyltransferase [Lycium barbarum]	e.g. At4g01070, At1g01420	UDP-glucose dependent glucosyl transferase 72B1, UDP-glucosyl transferase 72B3, respectively	NbS00036177g0005.1	41.2715	198.943	2.26914	175.738	2.09021	152.773	1.88817	68.5802	-	103.308	1.32374
CAR	gi|119012|sp|P23547.1|E13G_TOBAC/1.38886e-173/RecName: Full=Glucan endo-1,3-beta-glucosidase, acidic isoform GI9; AltName: Full=(1->3)-beta-glucan endohydrolase; Short=(1->3)-beta-glucanase; AltName: Full=Beta-1,3-endoglucanase; AltName: Full=PR-2B; AltName: Full=PR-36; Flags: Precursor	e.g. At4g16260, At3g57270	putative beta-1,3-endoglucanase, may play a role in host defense	NbC25742659g0003.1	1533.09	3375.46	1.13864	1142.8	-	4320.73	1.49483	6521.2	2.0887	5107.87	1.73628
CAR	gi|19869|emb|CAA37669.1|/0/glucan endo-1,3-beta-glucosidase [Nicotiana tabacum]	e.g. At4g16260, At3g57270	putative beta-1,3-endoglucanase, may play a role in host defense	NbS00003709g0007.1	232.934	308.5	-	718.563	1.62519	448.969	-	348.453	-	200.904	-
CAR	gi|119012|sp|P23547.1|E13G_TOBAC/1.84149e-167/RecName: Full=Glucan endo-1,3-beta-glucosidase, acidic isoform GI9; AltName: Full=(1->3)-beta-glucan endohydrolase; Short=(1->3)-beta-glucanase; AltName: Full=Beta-1,3-endoglucanase; AltName: Full=PR-2B; AltName: Full=PR-36; Flags: Precursor	e.g. At4g16260, At3g57270	putative beta-1,3-endoglucanase, may play a role in host defense	NbS00010129g0001.1	592.292	1123.2	-	359.97	-	1781.07	1.58836	2928.81	2.30594	2111.96	1.8342
CAR	gi|22947852|gb|AAN07898.1|/2.97654e-132/xyloglucan endotransglycosylase [Malus x domestica]	e.g. At4g25810, At5g57560	xyloglucan endotransglycosylase	NbS00026487g0009.1	23.031	32.4661	-	167.021	2.85838	83.695	1.86157	59.5119	1.3696	54.8942	1.25308
CAR	gi|255536825|ref|XP_002509479.1|/0/Glucan endo-1,3-beta-glucosidase precursor, putative [Ricinus communis]	e.g. At4g34480, At2g16230	O-Glycosyl hydrolases family 17 protein in chlroplast and plasma membrane, respectively	NbS00015594g0020.1	229.629	460.813	1.00488	356.68	-	891.581	1.95706	527.975	1.20117	458.388	-
CAR	gi|318136930|gb|ADV41673.1|/4.23258e-141/endo-xyloglucan transferase [Nicotiana tabacum]	e.g. At5g57560, At5g57550	xyloglucan endotransglucosylase	NbS00040693g0014.1	7.78503	102.335	3.71645	228.392	4.87467	41.2323	2.405	13.3066	-	22.7705	1.54839
CAR	gi|350534908|ref|NP_001233910.1|/0/beta-D-xylosidase 1 precursor [Solanum lycopersicum]	e.g. At5g64570, At5g09730	beta-D-xylosidase 4 and 3, respectively	NbS00019140g0002.1	39.662	70.5405	-	59.1758	-	137.842	1.79719	100.871	1.34669	63.8039	-
CAR	gi|310927|gb|AAA34061.1|/1.15545e-51/cysteine-rich extensin-like protein-3 [Nicotiana tabacum]	low identity		NbS00005937g0105.1	254.682	786.211	1.62622	338.103	-	936.75	1.87897	588.857	1.20922	774.673	1.60489
CAR	gi|225454342|ref|XP_002275850.1|/7.14642e-144/PREDICTED: putative UDP-rhamnose:rhamnosyltransferase 1 [Vitis vinifera]	low identity		NbS00025506g0001.1	0.848682	12.8763	3.92335	1.09938	-	2.33208	-	5.23301	2.62434	74.3925	6.45379
CAR	gi|350538187|ref|NP_001233819.1|/1.19705e-68/xyloglucan endotransglucosylase-hydrolase XTH6 precursor [Solanum lycopersicum]			NbC25688148g0004.1	49.57	473.257	3.25509	512.951	3.37128	282.515	2.51079	267.694	2.43305	176.713	1.83387
CAR	gi|350534654|ref|NP_001233896.1|/0/trehalose-6-phosphate synthase [Solanum lycopersicum]	e.g. At2g18700, At1g23870	trehalose phosphatase/synthase	NbS00001873g0025.1	2.44348	14.2597	2.54494	41.8033	4.09661	15.3373	2.65003	5.29185	1.11484	7.7514	1.66552
CAR	gi|225431096|ref|XP_002265360.1|/0/PREDICTED: lysosomal alpha-mannosidase [Vitis vinifera]			NbS00002039g0011.1	21.7664	264.838	3.60493	117.741	2.43543	87.5074	2.0073	46.1985	1.08574	102.973	2.2421
CAR	gi|1076557|pir||S54157/2.79403e-11/extensin-like protein - cowpea (fragment)			NbS00002249g0002.1	491.128	3742.34	2.92977	3548.27	2.85294	4690.61	3.25561	1540.11	1.64886	1771.54	1.85083
CAR	gi|3299896|gb|AAC25984.1|/0/beta-galactosidase [Solanum lycopersicum]			NbS00002282g0005.1	3.72774	57.2564	3.94107	275.782	6.20909	61.8537	4.05249	18.9908	2.34893	27.3124	2.87319
CAR	gi|225456717|ref|XP_002268039.1|/6.54081e-141/PREDICTED: aldose 1-epimerase [Vitis vinifera]			NbS00003615g0014.1	10.1404	82.8529	3.03043	272.214	4.74655	149.835	3.88519	57.913	2.51377	45.0073	2.15004
CAR	gi|350534654|ref|NP_001233896.1|/0/trehalose-6-phosphate synthase [Solanum lycopersicum]	e.g. At2g18700, At1g23870	trehalose phosphatase/synthase	NbS00008692g0011.1	2.55871	109.212	5.41556	255.978	6.64446	76.0076	4.89265	32.6971	3.67567	37.7878	3.88443
CAR	gi|551259|emb|CAA57428.1|/0/beta-fructofuranosidase [Nicotiana tabacum]			NbS00010282g0017.1	57.2011	331.693	2.53573	575.074	3.32963	376.018	2.71669	216.69	1.92152	216.075	1.91742
CAR	gi|255554957|ref|XP_002518516.1|/4.40777e-153/beta-glucosidase, putative [Ricinus communis]			NbS00012308g0013.1	2.1583	22.7823	3.39994	37.7758	4.1295	11.9708	2.47155	21.9873	3.3487	9.44019	2.12892
CAR	gi|209954733|dbj|BAG80557.1|/0/UDP-glucose:glucosyltransferase [Lycium barbarum]		UDP-glucosyltransferase	NbS00017324g0004.1	6.32384	128.734	4.34745	220.547	5.12414	167.478	4.72703	110.237	4.12366	99.5335	3.97631
CAR	gi|225434168|ref|XP_002275170.1|/2.88496e-169/PREDICTED: UDP-glycosyltransferase 74F2 [Vitis vinifera]			NbS00019212g0004.1	60.1341	229.77	1.93394	390.916	2.70061	298.018	2.30915	172.875	1.52347	274.339	2.1897
CAR	gi|33186647|gb|AAP97493.1|/2.51556e-177/UDP-Glc-4-epimerase [Solanum tuberosum]			NbS00022924g0007.1	6.78109	76.8484	3.50243	204.796	4.91653	42.234	2.63882	41.7536	2.62231	21.119	1.63895
CAR	gi|255547422|ref|XP_002514768.1|/0/endo-1,4-beta-glucanase, putative [Ricinus communis]			NbS00023775g0013.1	34.875	98.5572	1.49877	90.5801	1.377	169.603	2.28189	82.5517	1.2431	83.4759	1.25917
CAR	gi|350535805|ref|NP_001234470.1|/1.07516e-169/xyloglucan endotransglucosylase-hydrolase XTH5 precursor [Solanum lycopersicum]			NbS00033779g0002.1	14.4838	67.2643	2.2154	188.147	3.69935	76.9807	2.41006	39.269	1.43895	53.1921	1.87677
CAR	gi|209954717|dbj|BAG80549.1|/0/UDP-glucose:glucosyltransferase [Lycium barbarum]			NbS00038176g0004.1	7.43262	42.5433	2.51699	95.3514	3.68131	49.7834	2.74372	34.5931	2.21854	39.6001	2.41356
CAR	gi|225454340|ref|XP_002275824.1|/3.88332e-126/PREDICTED: putative UDP-rhamnose:rhamnosyltransferase 1 [Vitis vinifera]			NbS00040226g0003.1	0.989622	34.3355	5.11668	4.97038	2.32841	10.671	3.43067	26.5977	4.74828	91.2412	6.52666
CAR	gi|332105893|gb|AEE01408.1|/0/beta-galactosidase STBG2 [Solanum lycopersicum]			NbS00041868g0007.1	5.3798	52.5297	3.28751	51.9024	3.27018	35.8469	2.73622	43.4091	3.01237	27.6041	2.35925
CAR	gi|156138819|dbj|BAF75901.1|/7.98306e-124/tetrahydroxychalcone 2'-glucosyltransferase [Catharanthus roseus]			NbS00043029g0003.1	15.238	74.7618	2.29463	124.607	3.03164	96.6539	2.66515	73.2467	2.26509	60.6797	1.99354
CAR	gi|209954711|dbj|BAG80546.1|/0/UDP-glucose:glucosyltransferase [Lycium barbarum]	At1g24100	UDP-glucosyl transferase, defense response	NbS00013109g0003.1	8.64214	164.667	4.25202	159.021	4.20168	171.631	4.31178	228.642	4.72556	135.256	3.96816
CYT (Cytochromes)	gi|225463247|ref|XP_002270541.1|/6.67076e-149/PREDICTED: cytochrome P450 76C4 [Vitis vinifera]	???	cytochrome P450	NbS00048684g0013.1	10.9288	222.843	4.34983	344.253	4.97727	287.085	4.71527	102.2	3.2252	153.636	3.81331
CYT	gi|5713172|gb|AAD47832.1|/0/cytochrome P450 [Nicotiana tabacum]	At3g26310	cytochrome P450	NbS00022740g0004.1	40.6764	879.071	4.43372	947.121	4.54129	842.479	4.37238	503.573	3.62994	693.837	4.09233
CYT	gi|14423327|gb|AAK62346.1|/0/elicitor-inducible cytochrome P450 [Nicotiana tabacum]	At5g07990	cytochrome P450	NbS00060341g0006.1	7.30139	143.316	4.29489	89.3551	3.61331	163.897	4.48848	96.7171	3.72753	103.084	3.8195
CYT	gi|75331337|sp|Q8W2N5.1|DES_TOBAC/0/RecName: Full=9-divinyl ether synthase; Short=NtDES1; AltName: Full=Colneleate synthase; AltName: Full=Cytochrome P450 74D3	At5g42650	chloroplast, belongs to the cytochrome P450	NbS00003964g0003.1	4.50086	31.7279	2.81748	108.731	4.59441	39.0517	3.11711	27.4986	2.61109	17.9694	1.99727
CYT	gi|252972629|dbj|BAH84783.1|/0/cytochrome P450 [Nicotiana tabacum]	no specific match	cytochrome P450	NbS00005788g0007.1	1.30506	148.402	6.82925	91.0904	6.12511	152.378	6.8674	107.496	6.36403	115.371	6.46602
CYT	gi|85068678|gb|ABC69419.1|/0/CYP72A56 [Nicotiana tabacum], belongs to the cytochrome P450			NbS00002930g0013.1	59.6806	193.453	1.69665	218.89	1.87487	145.28	1.2835	98.3879	-	104.874	-
CYT	gi|85068664|gb|ABC69412.1|/0/CYP73A47v3 [Nicotiana tabacum]		belongs to the cytochrome P450	NbS00004410g0026.1	15.4159	92.422	2.58382	126.478	3.0364	70.0095	2.18313	51.4881	1.73982	52.3557	1.76393
CYT	gi|85068652|gb|ABC69406.1|/0/CYP84A14v1 [Nicotiana tabacum], belongs to the cytochrome P450			NbS00010100g0006.1	45.4407	785.961	4.1124	815.688	4.16596	387.71	3.09292	177.385	1.96483	281.795	2.63259
CYT	gi|85068608|gb|ABC69384.1|/0/CYP98A33v1 [Nicotiana tabacum]		belongs to the cytochrome P450	NbS00011926g0109.1	0.883407	37.3066	5.40021	104.186	6.88187	14.2447	4.0112	6.50851	2.88118	10.5441	3.57721
CYT	gi|85068594|gb|ABC69377.1|/0/CYP81B2v2 [Nicotiana tabacum]		belongs to the cytochrome P450	NbS00043723g0002.1	172.238	406.639	1.23935	331.508	-	406.759	1.23977	322.373	-	357.586	1.05389
CYT	gi|85068662|gb|ABC69411.1|/0/CYP73A47v1 [Nicotiana tabacum]		belongs to the cytochrome P450	NbS00058554g0003.1	29.1708	177.628	2.60627	237.384	3.02463	152.79	2.38896	79.5824	1.44793	97.8963	1.74673
CYT	gi|85068606|gb|ABC69383.1|/0/CYP92A2v4 [Nicotiana tabacum]	???	cytochrome P450	NbS00024994g0004.1	34.7338	646.569	4.21839	345.626	3.3148	825.723	4.57124	380.129	3.45207	404.268	3.5409
DEF (Defense mechanisms)	gi|62362434|gb|AAX81588.1|/6.68392e-169/nectarin IV [Nicotiana langsdorffii x Nicotiana sanderae]	At1g03220, At1g03230	aspartyl protease family protein, proteolysis, respons to salt stress	NbC26085333g0001.1	10.4831	119.389	3.50954	1027.9	6.61548	73.9208	2.81791	24.1682	1.20504	51.9817	2.30994
DEF	gi|632736|gb|AAB29960.1|/1.39419e-95/CBP20 [Nicotiana tabacum]	At3g04720	pathogenes-related (PR) protein	NbS00060596g0006.1	144.536	717.798	2.31215	1886.22	3.706	687.34	2.2496	318.184	1.13843	371.702	1.36272
DEF	gi|166012596|gb|ABY77906.1|/7.63039e-143/mildew resistance locus o 15 [Vitis vinifera]	At4g02600, At2g4410	MLO1, MLO15, respectively. A member of a large family of seven-transmembrane domain proteins specific to plants, homologs of the barley mildew resistance locus o (MLO) protein	NbS00012215g0007.1	0.401808	84.2866	7.71265	106.187	8.04588	31.8304	6.30776	5.92064	3.88118	25.3672	5.98031
DEF	gi|131017|sp|P07052.1|PRR2_TOBAC/4.60347e-137/RecName: Full=Pathogenesis-related protein R minor form; Short=PR-R; AltName: Full=PROB12; AltName: Full=Thaumatin-like protein E2; Flags: Precursor	At4g11650	osmotin 34	NbS00045440g0005.1	2093.66	14140.8	2.75576	9488.89	2.18021	15240.7	2.86383	9954.17	2.24928	8823.44	2.07532
DEF	gi|311893231|dbj|BAJ25787.1|/4.4085e-61/putative PR-10 type pathogenesis-related protein [Nicotiana tabacum]	e.g. At1g70830, At1g70850	MLP-like protein 28 and 32, resp. Involved in response to biotic stimulus, defense response	NbS00000668g0001.1	3.74589	33.5832	3.16436	199.506	5.73498	27.596	2.88108	11.7751	1.65236	26.561	2.82593
DEF	gi|5360263|dbj|BAA81904.1|/3.09565e-118/NtPRp27 [Nicotiana tabacum]	e.g. At2g15220, At2g15130	Plant basic secretory protein (BSP) family protein; involved in defense response	NbS00005426g0113.1	460.739	2080.23	2.17472	1760.68	1.93411	1683.28	1.86926	1671.25	1.85891	1615.9	1.81032
DEF	gi|147789144|emb|CAN60339.1|/2.03372e-157/hypothetical protein VITISV_031318 [Vitis vinifera]	e.g. At3g14130, At3g14150	HAOX, Aldolase-type TIM barrel family protein, involved in defense response to bacteria and hydrogen peroxide	NbS00010324g0011.1	3.25158	110.45	5.08612	118.271	5.18481	28.0458	3.10857	63.0965	4.27835	47.3068	3.86284
DEF	gi|323370547|gb|ADX43928.1|/0/ADR1 [Solanum tuberosum]	e.g. At4g33300, At5g04720	ADR1 family nucleotide-binding leucine-rich repeat (NB-LRR) immune receptors	NbS00036756g0009.1	14.7603	47.0031	1.67103	81.1901	2.45958	55.6054	1.9135	46.2967	1.64918	33.5053	1.18266
DEF	gi|20056|emb|CAA36790.1|/1.49471e-96/unnamed protein product [Nicotiana tabacum]	e.g. At4g33720	cystein rich secretory protein	NbS00000307g0001.1	4015.89	13788.2	1.77964	6975.55	-	16779.1	2.06287	15634.6	1.96095	15513.8	1.94976
DEF	gi|19970|emb|CAA47374.1|/1.33972e-99/prb-1b [Nicotiana tabacum]	e.g. At4g33720, At2g14580	CAP (Cysteine-rich secretory proteins, Antigen 5, and Pathogenesis-related 1 protein) superfamily protein	NbS00061216g0001.1	92.3823	1518.61	4.03899	3137.23	5.08573	936.958	3.3423	665.23	2.84817	559.834	2.59931
DEF	gi|343174748|gb|AEL99925.1|/1.17699e-84/pathogenesis-related protein 1 [Nicotiana benthamiana]	e.g. At4g33720, At3g19690	CAP (Cysteine-rich secretory proteins, Antigen 5, and Pathogenesis-related 1 protein) superfamily protein	NbS00005159g0002.1	343.315	959.77	1.48316	671.834	-	1105.68	1.68734	1430.24	2.05866	1283.87	1.90289
DEF	gi|559237|gb|AAA98492.1|/8.22139e-59/tyrosine-rich hydroxyproline-rich glycoprotein, partial [Petroselinum crispum]	low identity	Pathogen and woundinduced	NbC25793177g0003.1	142.406	922.314	2.69525	196.919	-	1469.73	3.36747	651.944	2.19474	371.885	1.38485
DEF	gi|559237|gb|AAA98492.1|/3.49421e-60/tyrosine-rich hydroxyproline-rich glycoprotein, partial [Petroselinum crispum]	low identity	Pathogen and woundinduced	NbS00002487g0004.1	45.4477	173.177	1.92997	65.7184	-	229.69	2.33741	114.192	1.32918	79.2446	-
DEF	gi|559237|gb|AAA98492.1|/1.88286e-41/tyrosine-rich hydroxyproline-rich glycoprotein, partial [Petroselinum crispum]	low identity	Pathogen and woundinduced	NbS00036591g0007.1	33.7912	205.54	2.6047	55.6213	-	271.818	3.00793	153.222	2.18091	92.7111	1.4561
DEF	gi|15418709|gb|AAG31013.1|/0/tospovirus resistance protein A [Solanum lycopersicum]			NbS00002905g0008.1	3.67907	28.1715	2.93682	52.5169	3.83537	34.1665	3.21517	16.7043	2.18281	14.7952	2.00772
DEF	gi|17373811|sp|O65740.1|DEF2_CAPAN/3.51855e-21/RecName: Full=Defensin J1-2; Flags: Precursor			NbS00005761g0002.1	107.316	503.006	2.22871	1783.48	4.05476	334.584	1.6405	360.37	1.74761	465.533	2.11702
DEF	gi|130840|sp|P29063.1|PR4B_TOBAC/2.23849e-62/RecName: Full=Pathogenesis-related protein PR-4B; Flags: Precursor			NbS00020273g0011.1	112.439	666.686	2.56787	1566.54	3.80037	498.341	2.14799	488.783	2.12005	561.618	2.32045
DEF	gi|19783|emb|CAA46623.1|/1.02799e-151/osmotin [Nicotiana tabacum]			NbS00026613g0001.1	199.472	1616.28	3.01842	8273.75	5.37429	1161.3	2.54148	634.061	1.66844	622.402	1.64166
DEF	gi|110083945|gb|ABG49145.1|/2.01923e-18/proteinase inhibitor isoform [Solanum phureja]	At2g38870, At5g43580	Predicted to encode a PR (pathogenesis-related) peptide that belongs to the PR-6 proteinase inhibitor family.	NbS00021206g0106.1	7.79458	460.566	5.88479	199.23	4.67582	110.671	3.82767	299.835	5.26555	1354.43	7.441
FAS (Fatty acid synthesis)	gi|224107655|ref|XP_002314551.1|/1.26607e-113/predicted protein [Populus trichocarpa]	At1g24360	ketoacyl ACP reductase NAD(P) binding Rossmann fold	NbS00055674g0012.1	12.6332	179.947	3.83229	244.558	4.27489	127.833	3.33897	286.399	4.50274	156.625	3.63202
FAS	gi|380853846|gb|AFE88230.1|/1.10546e-143/beta-keto-ACP reductase [Nicotiana tabacum]	At1g24360	ketoacyl ACP reductase NAD(P) binding Rossmann fold	NbS00007070g0219.1	36.1266	157.296	2.12235	140.707	1.96156	135.314	1.90518	245.2	2.76282	114.897	1.66921
FAS	gi|193290706|gb|ACF17661.1|/0/putative 3-oxoacyl-(acyl-carrier-protein) synthase III [Capsicum annuum]	At1g62640	3-ketoacyl-acyl carrier protein synthase III (KAS III)	NbS00008155g0015.1	14.62	95.9076	2.7137	113.301	2.95415	48.026	1.71587	78.6422	2.42736	60.9198	2.05897
FAS	gi|193290684|gb|ACF17650.1|/1.12932e-158/putative enoyl-acyl-carrier-protein reductase [Capsicum annuum]	At2g05990	enoyl-ACP reductase 1	NbS00004941g0310.1	18.1975	112.217	2.62448	100.31	2.46265	56.1512	1.62558	208.433	3.51777	102.518	2.49407
FAS	gi|193290684|gb|ACF17650.1|/1.13043e-173/putative enoyl-acyl-carrier-protein reductase [Capsicum annuum]	At2g05990	enoyl-ACP reductase 1	NbS00026298g0006.1	13.0599	228.404	4.12838	237.62	4.18544	109.16	3.06324	414.175	4.98703	149.083	3.5129
FAS	gi|380853856|gb|AFE88235.1|/0/acyl-carrier-protein S-malonyltransferase [Nicotiana tabacum]	At2g30200	malonyl-CoA-acyl carrier protein transacylase	NbS00025425g0010.1	37.4578	172.087	2.1998	134.787	1.84734	149.622	1.99799	308.823	3.04344	186.99	2.31962
FAS	gi|380853856|gb|AFE88235.1|/4.17051e-159/acyl-carrier-protein S-malonyltransferase [Nicotiana tabacum]	At2g30200	malonyl-CoA-acyl carrier protein transacylase	NbS00034812g0010.1	54.0058	201.058	1.89642	170.968	1.66254	167.798	1.63554	356.708	2.72356	174.197	1.68953
FAS	gi|193290650|gb|ACF17633.1|/0/putative acetyl co-enzyme A carboxylase carboxyltransferase alpha subunit [Capsicum annuum]	At2g38040	carboxyltransferase alpha subunit of acetyl-CoA carboxylase	NbS00048878g0013.1	22.6303	108.95	2.26734	149.434	2.72318	77.8761	1.78293	133.62	2.56181	62.787	1.47221
FAS	gi|193290650|gb|ACF17633.1|/0/putative acetyl co-enzyme A carboxylase carboxyltransferase alpha subunit [Capsicum annuum]	At2g38040	carboxyltransferase alpha subunit of acetyl-CoA carboxylase	NbS00054224g0001.1	26.1006	158.761	2.6047	183.931	2.81701	93.4078	1.83946	185.95	2.83276	101.517	1.95957
FAS	gi|359486366|ref|XP_002278151.2|/5.65825e-73/PREDICTED: biotin carboxyl carrier protein of acetyl-CoA carboxylase-like [Vitis vinifera]	At3g56130	biotin/lipoyl attachment domain-containing protein	NbS00005925g0010.1	39.7824	551.714	3.79372	550.857	3.79148	386.528	3.28037	907.595	4.51185	274.912	2.78877
FAS	gi|359486366|ref|XP_002278151.2|/2.87508e-82/PREDICTED: biotin carboxyl carrier protein of acetyl-CoA carboxylase-like [Vitis vinifera]	At3g56130	biotin/lipoyl attachment domain-containing protein	NbS00008065g0005.1	26.4896	95.4186	1.84885	78.8241	1.57321	80.7467	1.60798	170.547	2.68668	84.031	1.6655
FAS	gi|401712956|gb|AFP99173.1|/1.3755e-44/biotin carboxyl carrier protein [Vernicia fordii]	At5g15530, At5g16390	BCCP 2 and 1 (biotin carboxyl carrier protein), respectively	NbS00041576g0003.1	58.5586	476.854	3.0256	355.168	2.60055	362.36	2.62947	717.328	3.61468	301.249	2.363
FAS	gi|401712956|gb|AFP99173.1|/3.76718e-43/biotin carboxyl carrier protein [Vernicia fordii]	At5g16390, At5g15530	BCCP 1 and 2 (biotin carboxyl carrier protein), respectively	NbS00008649g0004.1	53.3429	325.396	2.60883	290.642	2.44588	232.273	2.12245	365.866	2.77795	225.657	2.08076
FAS	gi|345547465|gb|AEO12090.1|/7.35668e-34/acyl carrier protein [Capsicum frutescens]	At5g27200	acyl carrier protein	NbS00012964g0004.1	234.174	1258.2	2.42571	1693.83	2.85464	611.821	1.38553	3263.34	3.8007	1089.39	2.21787
FAS	gi|345547465|gb|AEO12090.1|/3.67251e-46/acyl carrier protein [Capsicum frutescens]	At5g27200	acyl carrier protein	NbS00025535g0006.1	152.102	828.123	2.4448	833.772	2.45461	402.387	1.40354	2042.6	3.74729	659.312	2.11592
FAS	gi|380853844|gb|AFE88229.1|/0/acetyl-CoA carboxylase [Nicotiana tabacum]	At5g35360	biotin carboxylase subunit of acetyl-CoA carboxylase	NbS00011572g0004.1	34.8548	244.575	2.81085	300.394	3.10743	158.202	2.18234	186.037	2.41616	118.078	1.76032
FAS	gi|380853844|gb|AFE88229.1|/5.92386e-166/acetyl-CoA carboxylase [Nicotiana tabacum]	At5g35360	biotin carboxylase subunit of acetyl-CoA carboxylase	NbS00021743g0005.1	32.1724	243.835	2.92201	275.164	3.0964	152.622	2.24607	207.37	2.68831	133.499	2.05293
FAS	gi|255557353|ref|XP_002519707.1|/0/50 kDa ketoavyl-ACP synthase [Ricinus communis]	At5g46290	3-ketoacyl-acyl carrier protein synthase I (KAS I)	NbS00037550g0004.1	34.7497	153.941	2.14731	94.4047	1.44186	107.756	1.63269	185.992	2.42017	118.825	1.77376
FAS	gi|255557353|ref|XP_002519707.1|/0/50 kDa ketoavyl-ACP synthase [Ricinus communis]	At5g46290	3-ketoacyl-acyl carrier protein synthase I (KAS I)	NbS00041069g0001.1	38.9592	166.145	2.09241	70.3907	-	109.977	1.49717	215.211	2.46571	115.532	1.56825
FAS	gi|297742360|emb|CBI34509.3|/4.52942e-94/unnamed protein product [Vitis vinifera]	At5g46290	3-ketoacyl-acyl carrier protein synthase I (KAS I) NB! Interpreted as KASII, see details in Results and Discussions in article!	NbS00018217g0005.1	0.104147	81.9638	9.62022	109.016	10.0317	8.47426	6.34639	10.0671	6.59487	26.6647	8.00016
FAS	gi|380853846|gb|AFE88230.1|/1.73461e-122/beta-keto-ACP reductase [Nicotiana tabacum]	At1g24360	ketoacyl ACP reductase NAD(P) binding Rossmann fold	NbS00007070g0220.1	43.028	214.177	2.31545	166.907	1.95569	228.619	2.40959	300.237	2.80275	144.72	1.74991
GLY (Glycolysis)	gi|193290722|gb|ACF17669.1|/0/putative pyruvate dehydrogenase E1 alpha subunit [Capsicum annuum]	At1g01090	pyruvate dehydrogenase E1 alpha, plastid	NbS00034265g0006.1	38.9788	200.994	2.36639	195.581	2.327	156.831	2.00845	470.685	3.594	146.869	1.91377
GLY	gi|193290722|gb|ACF17669.1|/0/putative pyruvate dehydrogenase E1 alpha subunit [Capsicum annuum]	At1g01090	pyruvate dehydrogenase E1 alpha, plastid	NbS00042514g0011.1	27.3865	195.346	2.83449	314.545	3.52173	122.445	2.1606	381.618	3.80059	133.637	2.28678
GLY	gi|4539543|emb|CAB39974.1|/1.49723e-153/glyceraldehyde-3-phosphate dehydrogenase [Nicotiana tabacum]	At1g13440, At3g04120	Glyceraldehyde-3-phosphate dehydrogenase, cytosolic	NbS00013366g0004.1	128.862	272.741	1.08171	230.289	-	237.892	-	299.881	1.21857	354.975	1.46189
GLY	gi|224084704|ref|XP_002307392.1|/1.38969e-136/predicted protein [Populus trichocarpa]	At1g22170, At1g78050	phosphoglycerate mutase, plastid	NbS00047418g0008.1	1.6754	102.08	5.92905	91.651	5.77357	45.0201	4.74799	106.885	5.99541	59.7716	5.15688
GLY	gi|193290724|gb|ACF17670.1|/6.5506e-140/putative pyruvate dehydrogenase E1 beta subunit [Capsicum annuum]	At1g30120, At2g34590	putative plastid pyruvate dehydrogenase E1 beta subunit	NbS00004125g0001.1	45.7748	315.341	2.78428	194.567	2.08764	165.747	1.85635	336.598	2.8784	235.769	2.36475
GLY	gi|356525080|ref|XP_003531155.1|/6.25163e-157/PREDICTED: pyruvate dehydrogenase E1 component subunit beta-like [Glycine max]	At1g30120, At2g34590	putative plastid pyruvate dehydrogenase E1 beta subunit	NbS00006525g0016.1	17.8435	206.554	3.53305	199.062	3.47974	106.967	2.5837	277.787	3.96051	121.7	2.76986
GLY	gi|193290726|gb|ACF17671.1|/0/putative pyruvate dehydrogenase E2 subunit [Capsicum annuum]	At1g34430	embryo defective 3003	NbS00014589g0004.1	30.8123	173.218	2.49101	151.424	2.29701	106.231	1.78563	196.523	2.67312	106.28	1.78629
GLY	gi|317106652|dbj|BAJ53156.1|/0/JHL10I11.2 [Jatropha curcas]	At1g74030	enolase 1, chloroplast	NbS00037614g0004.1	97.2554	845.784	3.12044	624.137	2.68201	414.286	2.09078	918.885	3.24003	549.132	2.4973
GLY	gi|129881|sp|P21342.1|PFPA_SOLTU/0/RecName: Full=Pyrophosphate--fructose 6-phosphate 1-phosphotransferase subunit alpha; Short=PFP; AltName: Full=6-phosphofructokinase, pyrophosphate dependent; AltName: Full=PPi-PFK; AltName: Full=Pyrophosphate-dependent 6-phosphofructose-1-kinase	At1g76550	Pyrophosphate-dependent phosphofructokinase, cytosolic	NbS00008495g0014.1	7.57573	116.947	3.94833	72.3275	3.25509	51.4774	2.76448	125.121	4.0458	77.6341	3.35723
GLY	gi|129881|sp|P21342.1|PFPA_SOLTU/0/RecName: Full=Pyrophosphate--fructose 6-phosphate 1-phosphotransferase subunit alpha; Short=PFP; AltName: Full=6-phosphofructokinase, pyrophosphate dependent; AltName: Full=PPi-PFK; AltName: Full=Pyrophosphate-dependent 6-phosphofructose-1-kinase	At1g76550, At1g20950	Pyrophosphate-dependent phosphofructokinase, cytosolic	NbS00002342g0018.1	27.7019	217.994	2.97623	163.176	2.55837	103.812	1.90592	224.963	3.02163	153.554	2.47069
GLY	gi|255545652|ref|XP_002513886.1|/5.66044e-145/phosphoglycerate mutase, putative [Ricinus communis]	At1g78050	plastid phosphoglycerate/bisphosphoglycerate mutase (PGM)	NbS00016311g0007.1	6.33756	127.545	4.33093	91.4865	3.85156	60.7326	3.26047	86.605	3.77245	88.6662	3.80639
GLY	gi|159906513|gb|ABI98682.2|/0/chloroplast NADP-malic enzyme precursor [Nicotiana tabacum]	At1g79750	Malic enzyme 4, plastid	NbS00002795g0202.1	120.12	473.539	1.97901	413.668	1.784	335.601	1.48228	556.174	2.21107	394.375	1.7151
GLY	gi|334847978|gb|AEH04657.1|/0/fructose-bisphosphate aldolase [Camellia oleifera]	At2g01140	Fructose-biphosphate aldolase 3, plastid	NbS00000747g0005.1	91.3659	312.822	1.77561	282.519	1.62862	273.272	1.58061	422.397	2.20887	221.465	1.27735
GLY	gi|334847978|gb|AEH04657.1|/1.37788e-171/fructose-bisphosphate aldolase [Camellia oleifera]	At2g01140, At4g38970, At2g21330	fructose-bisphosphate aldolase, plastid	NbS00018449g0022.1	40.7569	194.7	2.25614	150.526	1.88489	150.54	1.88503	191.946	2.23558	104.341	1.35619
GLY	gi|2494076|sp|P93338.1|GAPN_NICPL/0/RecName: Full=NADP-dependent glyceraldehyde-3-phosphate dehydrogenase; AltName: Full=Glyceraldehyde-3-phosphate dehydrogenase [NADP(+)]; AltName: Full=Non-phosphorylating glyceraldehyde 3-phosphate dehydrogenase; AltName: Full=Triosephosphate dehydrogenase	At2g24270	NADP-dependent glyceraldehyde-3-phosphate dehydrogenase, cytoplasm	NbS00003478g0004.1	299.779	844.152	1.49361	529.878	-	581.608	-	793.095	1.4036	733.039	1.28999
GLY	gi|2494076|sp|P93338.1|GAPN_NICPL/0/RecName: Full=NADP-dependent glyceraldehyde-3-phosphate dehydrogenase; AltName: Full=Glyceraldehyde-3-phosphate dehydrogenase [NADP(+)]; AltName: Full=Non-phosphorylating glyceraldehyde 3-phosphate dehydrogenase; AltName: Full=Triosephosphate dehydrogenase	At2g24270	NADP-dependent glyceraldehyde-3-phosphate dehydrogenase, cytoplasm	NbS00048837g0007.1	160.677	358.052	1.15601	242.885	-	311.896	-	432.621	1.42894	325.725	1.01949
GLY	gi|193290724|gb|ACF17670.1|/0/putative pyruvate dehydrogenase E1 beta subunit [Capsicum annuum]	At2g34590, At1g30120	pyruvate dehydrogenase E1 beta, plastid	NbS00007894g0004.1	30.3508	394.156	3.69896	335.146	3.46498	277.033	3.19025	675.123	4.47534	267.65	3.14054
GLY	gi|83283995|gb|ABC01905.1|/0/fructose-bisphosphate aldolase-like protein [Solanum tuberosum]	At2g36460	Fructose-biphosphate aldolase, most probably cytoplasm	NbS00048536g0001.1	91.2518	425.514	2.22128	340.352	1.8991	251.848	1.46463	685.591	2.90942	227.998	1.3211
GLY	gi|238814974|gb|ACR56690.1|/0/enolase [Nicotiana tabacum]	At2g36530	Enolase2 cytosolic?	NbS00000250g0010.1	225.696	828.988	1.87697	496.247	1.13668	414.968	-	1101.67	2.28724	690.134	1.6125
GLY	gi|238814974|gb|ACR56690.1|/0/enolase [Nicotiana tabacum]	At2g36530	Enolase2 cytosolic?	NbS00026102g0006.1	171.554	357.483	1.05922	194.342	-	157.463	-	345.783	1.01121	448.433	1.38623
GLY	gi|193290728|gb|ACF17672.1|/0/putative pyruvate dehydrogenase E3 subunit [Capsicum annuum]	At3g16950, At4g16155	plastid lipoamide dehydrogenase, subunit of the pyruvate dehydrogenase complex which provides acetyl-CoA for de novo fatty acid biosynthesis	NbS00006132g0009.1	7.9048	128.502	4.02292	151.56	4.26102	68.2286	3.10958	210.468	4.73473	66.3557	3.06942
GLY	gi|193290728|gb|ACF17672.1|/0/putative pyruvate dehydrogenase E3 subunit [Capsicum annuum]	At3g16950, At4g16155	Pyruvate dehydrogenase complex E3 subunit, plastid	NbS00014159g0003.1	3.52529	154.585	5.45452	128.485	5.18772	95.2442	4.75582	234.1	6.05324	103.686	4.87834
GLY	gi|193290728|gb|ACF17672.1|/0/putative pyruvate dehydrogenase E3 subunit [Capsicum annuum]	At3g16950, At4g16155	Pyruvate dehydrogenase complex E3 subunit, plastid	NbS00055337g0011.1	4.7119	175.782	5.22133	150.035	4.99285	81.5329	4.113	197.617	5.39025	129.202	4.77718
GLY	gi|225429183|ref|XP_002275785.1|/0/PREDICTED: pyruvate kinase isozyme A, chloroplastic [Vitis vinifera]	At3g22960	chloroplast pyruvate kinase alpha subunit	NbS00000298g0011.1	2.26932	55.9289	4.62326	52.0717	4.52017	16.2215	2.83757	20.1622	3.15132	20.8574	3.20023
GLY	gi|2497541|sp|Q40545.1|KPYA_TOBAC/0/RecName: Full=Pyruvate kinase isozyme A, chloroplastic; Flags: Precursor	At3g22960	chloroplast pyruvate kinase alpha subunit	NbS00016971g0011.1	8.87303	76.9844	3.11707	59.1327	2.73646	62.4709	2.81569	122.924	3.7922	34.6702	1.9662
GLY	gi|168024448|ref|XP_001764748.1|/9.69046e-117/predicted protein [Physcomitrella patens subsp. patens]	At3g22960	chloroplast pyruvate kinase alpha subunit	NbS00017176g0011.1	5.24643	63.9516	3.60757	50.6254	3.27045	57.6017	3.4567	93.6154	4.15734	28.6351	2.44838
GLY	gi|2497541|sp|Q40545.1|KPYA_TOBAC/0/RecName: Full=Pyruvate kinase isozyme A, chloroplastic; Flags: Precursor	At3g22960	chloroplast pyruvate kinase alpha subunit	NbS00023014g0001.1	9.62158	139.271	3.85547	102.449	3.41249	65.5417	2.76807	198.56	4.36716	85.8831	3.15803
GLY	gi|2497541|sp|Q40545.1|KPYA_TOBAC/0/RecName: Full=Pyruvate kinase isozyme A, chloroplastic; Flags: Precursor	At3g22960	chloroplast pyruvate kinase alpha subunit	NbS00030110g0004.1	14.7784	122.654	3.05304	91.4082	2.62884	73.0603	2.3056	162.946	3.46284	78.5311	2.40978
GLY	gi|225423947|ref|XP_002282287.1|/7.199e-146/PREDICTED: dihydrolipoyllysine-residue acetyltransferase component of pyruvate dehydrogenase complex, mitochondrial-like [Vitis vinifera]	At3g25860	Pyruvate Decarboxylase E2 subunit, plastid	NbS00004260g0019.1	22.4181	248.504	3.47053	210.958	3.23421	204.941	3.19247	308.203	3.78114	155.511	2.79428
GLY	gi|225423947|ref|XP_002282287.1|/9.76602e-151/PREDICTED: dihydrolipoyllysine-residue acetyltransferase component of pyruvate dehydrogenase complex, mitochondrial-like [Vitis vinifera]	At3g25860	Pyruvate Decarboxylase E2 subunit, plastid	NbS00026414g0014.1	46.6762	530.812	3.50744	355.676	2.9298	452.864	3.27832	665.622	3.83394	349.033	2.9026
GLY	gi|225462665|ref|XP_002264485.1|/0/PREDICTED: pyruvate kinase isozyme G, chloroplastic-like [Vitis vinifera]	At5g52920	plastidic pyruvate kinase beta subunit 1	NbS00012311g0014.1	18.7121	313.617	4.06696	402.046	4.42532	227.717	3.6052	422.114	4.49559	238.519	3.67206
GLY	gi|225462665|ref|XP_002264485.1|/0/PREDICTED: pyruvate kinase isozyme G, chloroplastic-like [Vitis vinifera]	At5g52920	plastidic pyruvate kinase beta subunit 1	NbS00034721g0011.1	12.4488	140.403	3.49549	166.305	3.73975	112.751	3.17906	189.24	3.92613	131.912	3.4055
GLY	gi|972511|emb|CAA62469.1|/0/phosphoenolpyruvate carboxylase [Solanum tuberosum]	e.g At3g14940	phosphoenolpyruvate carboxylase 3, (highest score for cytosolic)	NbS00045125g0004.1	64.6561	256.836	1.98999	131.519	1.02441	209.563	1.69653	310.907	2.26562	244.704	1.92018
GLY	gi|77999255|gb|ABB16974.1|/8.43859e-167/unknown [Solanum tuberosum]	e.g. At2g36460, At3g52930	Fructose-biphosphate aldolase, most probably cytoplasm	NbS00050323g0002.1	66.7288	327.618	2.29564	300.194	2.16952	212.634	1.67199	268.955	2.01098	170.417	1.35269
GLY	gi|83283995|gb|ABC01905.1|/0/fructose-bisphosphate aldolase-like protein [Solanum tuberosum]	e.g. At2g36460, At3g52930	Fructose-biphosphate aldolase, most probably cytoplasm	NbS00050844g0003.1	207.789	867.606	2.06192	767.475	1.885	675.377	1.70057	1744.13	3.06931	589.489	1.50434
GLY	gi|1351137|sp|P49039.1|SUS2_SOLTU/0/RecName: Full=Sucrose synthase; AltName: Full=SS65; AltName: Full=Sucrose-UDP glucosyltransferase	e.g. At3g43190, At5g20830	Sucrose synthase 4 and 1, respectively	NbS00005876g0104.1	32.7439	65.7708	1.00622	114.843	1.81037	101.95	1.63857	43.0492	-	40.0726	-
GLY	gi|157042755|gb|ABV02029.1|/0/sucrose synthase [Nicotiana langsdorffii x Nicotiana sanderae]	e.g. At3g43190, At5g20830	Sucrose synthase 4 and 1, respectively	NbS00006837g0010.1	2.40791	52.8688	4.45657	35.4737	3.8809	13.4966	2.48674	10.9702	2.18774	3.72162	-
GLY	gi|193290722|gb|ACF17669.1|/0/putative pyruvate dehydrogenase E1 alpha subunit [Capsicum annuum]	At1g01090	pyruvate dehydrogenase E1 alpha, plastid	NbS00017334g0012.1	30.9177	131.542	2.08902	157.946	2.35292	87.2559	1.49682	183.234	2.56718	83.2827	1.42959
LIP (Lipid metabolism)	gi|224071457|ref|XP_002303469.1|/5.60681e-35/predicted protein [Populus trichocarpa]	At1g31812	acyl-CoA binding 6	NbS00026051g0011.1	143.126	274.385	-	397.327	1.47304	153.633	-	1151.45	3.00809	331.695	1.21257
LIP	gi|899344|emb|CAA58859.1|/0/lipoxygenase [Nicotiana tabacum]	At1g55020, At3g22400	Lipoxygenase 1 and 5, respectively. Has linoleate 9S-lipoxygenase activity, lipoxygenase activity.	NbS00053961g0017.1	15.1861	63.1682	2.05644	116.083	2.93433	62.7797	2.04754	41.6216	1.45458	42.1388	1.47239
LIP	gi|29468498|gb|AAO85554.1|/0/3-hydroxy-3-methylglutaryl-CoA reductase [Nicotiana attenuata]	At1g76490, At2g17370	3-hydroxy-3-methylglutaryl coenzyme A reductase and 2 ,respectively, which is involved in melavonate biosynthesis and performs the first committed step in isoprenoid biosynthesis	NbS00017744g0004.1	110.466	320.172	1.53525	328.691	1.57313	587.101	2.41001	354.905	1.68383	285.52	1.36999
LIP	gi|225463623|ref|XP_002273367.1|/0/PREDICTED: probable glycerol kinase isoform 1 [Vitis vinifera]	At1g80460	GLI1, similar to glycerol kinase, which converts glycerol to glycerol 3-phosphate	NbS00032663g0006.1	29.5388	93.8625	1.66794	169.316	2.51903	58.1658	-	40.3025	-	59.0405	-
LIP	gi|225463623|ref|XP_002273367.1|/0/PREDICTED: probable glycerol kinase isoform 1 [Vitis vinifera]	At1g80460	GLI1, similar to glycerol kinase, which converts glycerol to glycerol 3-phosphate	NbS00057619g0003.1	8.20711	120.845	3.88014	136.463	4.05549	42.1153	2.3594	42.2916	2.36543	51.3256	2.64473
LIP	gi|9794870|gb|AAF98369.1|AF158253_1/0/patatin-like protein 3 [Nicotiana tabacum]	At2g26560, At4g37050	patatin-like protein, phospholipase, a lipid acyl hydrolase with wide substrate specificity	NbS00021114g0017.1	8.53253	141.491	4.05159	199.213	4.54519	181.637	4.41194	97.1429	3.50906	83.4096	3.28917
LIP	gi|257815409|gb|ACV70033.1|/0/3-ketoacyl CoA thiolase 2 [Petunia x hybrida]	At2g33150	peroxisomal 3-ketoacyl-CoA thiolase, betaoxidation	NbS00011268g0007.1	65.5217	386.258	2.55952	426.43	2.70226	359.137	2.45449	460.473	2.81307	259.255	1.98433
LIP	gi|257815407|gb|ACV70032.1|/0/3-ketoacyl CoA thiolase 1 [Petunia x hybrida]	At2g33150, At1g04710, At5g48880	peroxisomal 3-ketoacyl-CoA thiolase, betaoxidation	NbS00006179g0007.1	64.9485	156.452	1.26835	140.136	1.10946	199.011	1.61548	161.692	1.31588	161.953	1.31821
LIP	gi|171854673|dbj|BAG16526.1|/0/putative glyoxysomal fatty acid beta-oxidation multifunctional protein [Capsicum chinense]	At3g06860, At4g29010	MFP2 multifunctional protein, involved in peroxisomal fatty acid beta oxidation	NbS00017975g0015.1	31.5858	123.43	1.96634	113.729	1.84825	94.1926	1.57634	170.722	2.4343	85.2243	1.43199
LIP	gi|171854673|dbj|BAG16526.1|/0/putative glyoxysomal fatty acid beta-oxidation multifunctional protein [Capsicum chinense]	At3g06860, At4g29010	MFP2 multifunctional protein, involved in peroxisomal fatty acid beta oxidation	NbS00017976g0006.1	24.3778	94.3283	1.95212	109.995	2.17379	60.691	1.31591	128.267	2.39551	58.9349	1.27355
LIP	gi|388518977|gb|AFK47550.1|/3.14997e-125/unknown [Lotus japonicus]	At3g14225, At5g40990	GDSL-motif Lipase 4, 1, respectively; GDSL-lipases are actually only proven to be esterases	NbS00007115g0012.1	6.04582	686.479	6.82713	372.603	5.94556	190.989	4.98141	609.294	6.65506	287.732	5.57265
LIP	gi|12060550|gb|AAG48162.1|AF154425_1/0/phospholipase D [Solanum lycopersicum]	At3g15730, At1g52570, At5g25370	PLD; phospholipase D alpha 1, alpha 2, alpha 3, respectively	NbS00035704g0012.1	67.9	200.401	1.56141	142.812	1.07263	174.897	1.36502	149.055	1.13436	162.164	1.25597
LIP	gi|359482360|ref|XP_002266079.2|/4.763e-87/PREDICTED: uncharacterized protein LOC100242207 [Vitis vinifera]	At3g15820, At3g15830	ROD1 (Reduced oleate desaturation) phosphatidylcholine:diacylglycerol cholinephosphotransferase (PDCT); phosphatidic acid phosphatase-related (ABA signalling), respectively	NbS00012413g0017.1	13.5351	109.609	3.0176	162.33	3.58415	29.4912	1.12359	49.9854	1.8848	59.3913	2.13355
LIP	gi|16797908|gb|AAL29212.1|AF354454_1/0/putative acyl-CoA synthetase [Capsicum annuum]	At3g48990	acyl-activating enzyme 3, oxalyl-CoA synthetase and is required for oxalate degradation, for normal seed development, and for defense against an oxalate-producing fungal pathogen	NbS00026258g0016.1	9.05786	59.5257	2.71627	75.7563	3.06412	89.616	3.30651	67.2573	2.89245	65.226	2.84821
LIP	gi|16797908|gb|AAL29212.1|AF354454_1/0/putative acyl-CoA synthetase [Capsicum annuum]	At3g48990	acyl-activating enzyme 3, oxalyl-CoA synthetase and is required for oxalate degradation, for normal seed development, and for defense against an oxalate-producing fungal pathogen	NbS00010902g0015.1	4.9325	40.6186	3.04175	83.6435	4.08386	67.3432	3.77114	28.0914	2.50974	39.7215	3.00953
LIP	gi|224127911|ref|XP_002320194.1|/2.35068e-177/predicted protein [Populus trichocarpa]	At3g61680, At1g02660, At3g62590	alpha/beta hydrolase with TAG lipase activity	NbS00019649g0007.1	0.439182	174.533	8.63446	174.805	8.63671	57.2139	7.0254	56.0235	6.99507	44.1411	6.65116
LIP	gi|109157676|pdb|2FON|A/0/Chain A, X-Ray Crystal Structure Of Leacx1, An Acyl-Coa Oxidase From Lycopersicon Esculentum (Tomato)	At4g16760, At2g35690	ACX1, acyl-CoA oxidase 1 and 5, respectively, first step of fatty acid beta-oxidation, jasmonic acid biosynthesis	NbS00011429g0007.1	40.2431	130.581	1.69813	154.698	1.94264	104.174	1.37219	110.621	1.45881	109.163	1.43967
LIP	gi|109157676|pdb|2FON|A/0/Chain A, X-Ray Crystal Structure Of Leacx1, An Acyl-CoA Oxidase From Lycopersicon Esculentum (Tomato)	At4g16760, At2g35690	ACX1, acyl-CoA oxidase 1 and 5, respectively, first step of fatty acid beta-oxidation, jasmonic acid biosynthesis	NbS00042572g0004.1	24.8747	125.23	2.33184	106.588	2.0993	79.2916	1.67249	75.9514	1.6104	73.3474	1.56007
LIP	gi|225443837|ref|XP_002266982.1|/3.65837e-155/PREDICTED: phospholipase A1-IIgamma [Vitis vinifera]	At4g18550 (At1g06250, At2g31100)	DAD1-like seedling establishment-related lipase, cytosolic acylhydrolase that shows prefential lipase activity against the sn-1 position of several classes of lipids, including 1,3-diacylglycerols and 1-monoacylglycerols. Overexpression of DSEL leads to increased peroxisome and oil body levels in cotyledons and reduced beta-oxidation activity in seedlings.	NbS00024990g0013.1	15.6402	217.43	3.79722	175.672	3.48955	160.137	3.35598	71.8452	2.19963	132.982	3.0879
LIP	gi|225449204|ref|XP_002276050.1|/0/PREDICTED: uncharacterized acetyltransferase At3g50280-like [Vitis vinifera]	At4g18550, At1g06250, At2g31100	alpha/beta hydrolase, lipase activity	NbS00003206g0001.1	7.31566	17.131	1.22755	26.3379	1.84808	130.924	4.1616	57.7712	2.98129	26.1537	1.83796
LIP	gi|350536369|ref|NP_001234755.1|/0/lecithine cholesterol acyltransferase-like protein [Solanum lycopersicum]	At4g19860	cytosolic calcium-independent phospholipase A	NbS00015568g0013.1	25.4125	74.6083	1.5538	100.746	1.98712	69.9437	1.46065	44.488	-	56.6546	1.15665
LIP	gi|359480305|ref|XP_002272123.2|/4.28089e-115/PREDICTED: long-chain-alcohol oxidase FAO2-like [Vitis vinifera]	At4g28570, At3g23410, At1g03990	Long-chain fatty alcohol dehydrogenase and oxidase	NbS00006057g0010.1	3.13933	239.49	6.25337	331.113	6.72072	83.0533	4.72551	34.4399	3.45555	68.9632	4.4573
LIP	gi|21666314|gb|AAM73656.1|AF390211_1/0/AER [Nicotiana tabacum]	At5g01210, At2g39980	HXXXD-type acyl-transferase family protein	NbS00015835g0003.1	12.2957	41.3677	1.75036	34.6484	1.49464	172.603	3.81123	77.1971	2.6504	60.7225	2.30408
LIP	gi|1171577|emb|CAA64636.1|/0/hsr201 [Nicotiana tabacum]	At5g17540, At3g03480	HXXXD-type acyl-transferase family protein	NbS00053630g0004.1	9.89037	243.959	4.62447	90.6425	3.19609	232.168	4.553	125.272	3.6629	141.726	3.84093
LIP	gi|255545216|ref|XP_002513669.1|/2.83029e-46/conserved hypothetical protein [Ricinus communis]	At5g23950	Calcium-dependent lipid-binding (CaLB domain) family protein	NbS00001150g0003.1	114.147	447.599	1.97132	178.685	-	188.41	-	225.73	-	197.642	-
LIP	gi|255545216|ref|XP_002513669.1|/3.76708e-46/conserved hypothetical protein [Ricinus communis]	At5g23950	Calcium-dependent lipid-binding (CaLB domain) family protein	NbS00018510g0001.1	110.088	904.409	3.03832	466.894	2.08444	324.382	1.55904	492.485	2.16143	366.552	1.73536
LIP	gi|225452250|ref|XP_002271417.1|/7.77793e-178/PREDICTED: glycerol-3-phosphate dehydrogenase [NAD+] [Vitis vinifera]	At5g40610	NAD-dependent glycerol-3-phosphate dehydrogenase, plastidic	NbS00005167g0011.1	5.44096	68.263	3.64917	116.194	4.41653	21.1886	1.96135	39.6325	2.86475	37.4328	2.78237
LIP	gi|53854350|gb|AAU95618.1|/0/cytosolic acetoacetyl-coenzyme A thiolase [Nicotiana tabacum]	At5g48230, At5g47720	acetoacetyl-CoA thiolase (involved in isoprenoid biosynthesis)	NbS00007111g0015.1	19.6454	101.982	2.37605	108.317	2.46299	84.9751	2.11285	167.465	3.09159	80.2076	2.02955
LIP	gi|225438343|ref|XP_002272907.1|/2.71604e-157/PREDICTED: fatty acid amide hydrolase [Vitis vinifera]	At5g64440	fatty acid amid hydrolase	NbS00023383g0011.1	3.37007	161.143	5.57942	492.499	7.1912	20.3104	2.59137	72.9097	4.43526	8.00844	1.24874
LIP	gi|356567107|ref|XP_003551764.1|/5.98025e-157/PREDICTED: PI-PLC X domain-containing protein At5g67130-like [Glycine max]	e.g. At1g13680, At1g49740	PLC-like phosphodiesterases superfamily protein;involved in phospholipase C activity	NbS00015146g0010.1	6.43011	444.25	6.11038	341.543	5.73108	87.4134	3.76494	85.8686	3.73921	150.653	4.55024
LIP	gi|297740481|emb|CBI30663.3|/3.85126e-109/unnamed protein product [Vitis vinifera]	e.g. At1g28600, At28590	GDSL-like Lipase/Acylhydrolase superfamily protein, GDSL-lipases are actually only proven to be esterases	NbS00003963g0105.1	1.11075	22.8901	4.36511	69.2769	5.96276	4.98887	2.16717	2.27415	-	4.84606	2.12527
LIP	gi|255553705|ref|XP_002517893.1|/4.7514e-148/conserved hypothetical protein [Ricinus communis]	e.g. At3g49190, At3g49210	O-acyltransferase (WSD1-like) family protein, has diacylglycerol O-acyltransferase activity	NbS00035891g0003.1	9.80304	132.455	3.75613	199.746	4.34879	145.439	3.89104	68.7104	2.80923	78.8429	3.00768
LIP	gi|147833693|emb|CAN64332.1|/0/hypothetical protein VITISV_014668 [Vitis vinifera]	e.g. At3g61680	alpha/beta-Hydrolases superfamily protein, functions in triglyceride lipase activity	NbS00011734g0006.1	0.760712	94.7879	6.96121	41.781	5.77935	26.3466	5.11412	27.8853	5.19601	18.0241	4.56643
LIP	gi|40287496|gb|AAR83862.1|/5.86098e-67/elicitor-inducible protein EIG-J7 [Capsicum annuum]	e.g. At4g39730, At2g22170	Lipase/lipooxygenase, PLAT/LH2 family protein	NbS00013188g0003.1	149.275	355.379	1.25139	518.417	1.79614	306.221	1.0366	1066.47	2.83681	214.895	-
LIP	gi|62241069|dbj|BAD93691.1|/0/malonyltransferase [Nicotiana tabacum]	low identity		NbS00061802g0003.1	91.3692	153.911	-	221.188	1.27549	311.714	1.77045	138.553	-	172.767	-
LIP	gi|257831435|gb|ACV71018.1|/3.50774e-63/UPA18 [Capsicum annuum]	At1g07310	Calcium-dependent lipid-binding (CaLB domain) family protein	NbS00008023g0003.1	121.916	291.916	1.25966	257.429	1.07828	378.477	1.63431	229.367	-	176.733	-
MRE (Mitochondrial respiration)	gi|1708402|sp|P50218.1|IDHC_TOBAC/0/RecName: Full=Isocitrate dehydrogenase [NADP]; Short=IDH; AltName: Full=IDP; AltName: Full=NADP(+)-specific ICDH; AltName: Full=Oxalosuccinate decarboxylase			NbS00002982g0008.1	156.198	246.55	-	415.635	1.41194	286.245	-	219.075	-	246.316	-
OTH (Other functions)	gi|301131144|gb|ADK62529.1|/5.71912e-111/miraculin-like protein [Nicotiana benthamiana]	At1g17860	Kunitz family trypsin and protease inhibitor protein	NbS00017403g0024.1	7.78503	150.296	4.27096	722.569	6.53629	61.3935	2.97931	77.924	3.32329	46.7197	2.58526
OTH	gi|81076617|gb|ABB55396.1|/1.38236e-77/unknown [Solanum tuberosum]	At1g20225, At1g76020	Thioredoxin superfamily protein	NbS00014238g0014.1	37.7747	201.126	2.41261	133.472	1.82105	152.371	2.0121	157.548	2.0603	145.838	1.94888
OTH	gi|388504058|gb|AFK40095.1|/7.01989e-60/unknown [Medicago truncatula]	At1g44542, At4g35220, At4g34180	cyclase family	NbS00000307g0006.1	51.071	202.453	1.98701	374.396	2.87399	177.817	1.79981	154.534	1.59735	99.4406	-
OTH	gi|224119508|ref|XP_002331178.1|/0/predicted protein [Populus trichocarpa]	At1g54100	aldehyde dehydrogenase	NbS00008396g0008.1	39.7281	343.328	3.11136	315.361	2.98877	221.012	2.47589	189.301	2.25245	254.661	2.68035
OTH	gi|225440787|ref|XP_002281618.1|/0/PREDICTED: lysosomal Pro-X carboxypeptidase-like [Vitis vinifera]	At2g24280	carboxy-peptidase, chloroplast	NbS00022963g0016.1	8.55691	118.48	3.79141	40.5403	2.24419	78.9571	3.20591	216.4	4.66047	61.6477	2.84889
OTH	gi|350538507|ref|NP_001234858.1|/0/EIN3-binding F-box protein 1 [Solanum lycopersicum]	At2g25490, At5g25350	EIN3-binding F-box protein, involved in the ubiquitin/proteasome-dependent proteolysis of EIN3	NbS00011305g0010.1	8.39078	47.1862	2.49149	122.093	3.86304	144.215	4.10327	88.279	3.39519	50.5194	2.58996
OTH	gi|350538631|ref|NP_001234864.1|/0/EIN3-binding F-box protein 2 [Solanum lycopersicum]	At2g25490, At5g25350	F-box protein involved in the ubiquitin/proteasome-dependent proteolysis of EIN3	NbS00027694g0001.1	27.742	77.0755	1.4742	107.488	1.95403	139.354	2.32861	94.2325	1.76415	67.6884	1.28684
OTH	gi|224131392|ref|XP_002321073.1|/0/predicted protein [Populus trichocarpa]	At2g30970	Aspartate aminotransferase1	NbS00018998g0017.1	95.8269	320.384	1.7413	273.368	1.51234	223.175	1.21967	249.133	1.37841	292.469	1.60978
OTH	gi|225449855|ref|XP_002265000.1|/4.36184e-109/PREDICTED: annexin D4 [Vitis vinifera]	At2g38750	annexin 4	NbS00014202g0007.1	13.0852	855.961	6.03154	949.115	6.18058	356.321	4.76717	693.744	5.7284	812.662	5.95665
OTH	gi|224053304|ref|XP_002297754.1|/2.4324e-127/predicted protein [Populus trichocarpa]	At2g38760	annexin 3	NbS00000160g0012.1	1.8442	63.1378	5.09744	71.3588	5.27402	19.8439	3.21095	32.3375	4.13214	49.1639	4.24576
OTH	gi|307136392|gb|ADN34202.1|/1.49634e-77/annexin [Cucumis melo subsp. melo]	At2g38760	annexin 3	NbS00056926g0006.1	1.05336	129.209	6.93856	141.327	7.06789	46.3174	5.45848	82.9616	6.29937	99.338	6.55927
OTH	gi|225441246|ref|XP_002273524.1|/5.18735e-113/PREDICTED: haloacid dehalogenase-like hydrolase domain-containing protein 3 [Vitis vinifera]	At2g41250	Haloacid dehalogenase-like hydrolase (HAD) superfamily protein	NbS00009207g0011.1	48.1905	523.318	3.44087	822.535	4.09326	200.527	2.05698	186.387	1.95148	215.154	2.15855
OTH	gi|224090001|ref|XP_002308901.1|/1.6548e-110/predicted protein [Populus trichocarpa]	At2g41380	S-adenosyl-L-methionine-dependent methyltransferases superfamily protein	NbS00022757g0014.1	8.72381	57.1453	2.7116	142.162	4.02643	107.491	3.62312	86.8036	3.31473	66.7438	2.9356
OTH	gi|350540662|ref|NP_001233847.1|/2.32226e-114/carbonic anhydrase [Solanum lycopersicum]	At3g01500, At5g14740	βcarbonic anhydrase 1, 2, resp. (plastid, cyt, resp.)	NbS00037492g0013.1	0.520931	249.493	8.90369	106.04	7.6693	26.7073	5.68	91.0877	7.45002	689.64	10.3705
OTH	gi|10241935|dbj|BAB13711.1|/1.94916e-55/elicitor inducible protein [Nicotiana tabacum]	At3g10985	A senescence-associated gene whose expression is induced in response to treatment with Nep1, a fungal protein that causes necrosis.	NbS00010803g0002.1	45.8288	214.563	2.22707	581.428	3.66527	149.545	1.70625	113.587	1.30947	145.497	1.66666
OTH	gi|142942407|gb|ABO92982.1|/0/putative AAA ATPase [Solanum tuberosum]	At3g28580	ATP binding	NbS00002287g0003.1	35.6055	605.365	4.08763	476.13	3.74118	577.598	4.01989	608.383	4.09481	582.049	4.03097
OTH	gi|142942407|gb|ABO92982.1|/0/putative AAA ATPase [Solanum tuberosum]	At3g28580	P-loop containing nucleoside triphosphate hydrolases superfamily protein, ATPase activity	NbS00053606g0003.1	10.8274	489.081	5.49731	266.052	4.61895	502.157	5.53538	396.305	5.19385	387.763	5.16242
OTH	gi|270313166|gb|ACZ73650.1|/7.30075e-10/glycine-rich protein precursor [Nicotiana tabacum]	At3g32030	Terpenoid cyclases/Protein prenyltransferases superfamily protein	NbS00001284g0002.1	404.821	1207.09	1.57618	1267.12	1.6462	1412.11	1.80249	533.784	-	802.384	-
OTH	gi|225434548|ref|XP_002277103.1|/0/PREDICTED: asparagine synthetase [glutamine-hydrolyzing] [Vitis vinifera]	At3g47340, At5g10240, At5g65010	asparagine synthetase 1, 3, 2, respectively	NbS00023526g0014.1	0.746309	68.542	6.52107	596.609	9.6428	108.513	7.18388	15.732	4.39779	15.5698	4.38284
OTH	gi|347300850|gb|AEO72339.1|/0/asparagine synthetase 1 [Vitis vinifera]	At3g47340, At5g10240, At5g65010	asparagine synthetase 1, 3, 2, respectively	NbS00061472g0005.1	0.145514	7.5778	5.70255	257.344	10.7883	8.42291	5.85508	2.8017	4.26707	2.69748	4.21238
OTH	gi|225434548|ref|XP_002277103.1|/0/PREDICTED: asparagine synthetase [glutamine-hydrolyzing] [Vitis vinifera]	At3g47340, At5g10240, At5g65010	asparagine synthetase 1, 3, 2, respectively	NbS00023566g0005.1	0.536898	7.60149	3.82356	73.561	7.09815	5.46079	3.34639	1.5295	-	1.5962	-
OTH	gi|255539529|ref|XP_002510829.1|/0/ATP binding protein, putative [Ricinus communis]	At3g48890	putative progesterone-binding protein homolog	NbS00005466g0207.1	#N/A	54.6933	12.4171	24.3357	11.2489	19.7457	10.9473	46.5757	12.1854	4.11576	8.68502
OTH	gi|255539487|ref|XP_002510808.1|/7.11786e-83/steroid binding protein, putative [Ricinus communis]	At3g48890	putative progesterone-binding protein homolog	NbS00002963g0012.1	40.9008	174.464	2.09272	200.461	2.29312	88.8052	1.11851	187.396	2.19589	142.755	1.80334
OTH	gi|39748726|emb|CAE84598.1|/1.54581e-175/putative legumain [Nicotiana tabacum]	At4g32940, At2g25940	a vacuolar processing enzyme belonging to a novel group of cysteine proteinases that is expressed in vegetative organs and is upregulated in association with various types of cell death and under stressed conditions. They are essential in processing seed storage proteins and for mediating the susceptible response of toxin-induced cell death.	NbS00006859g0025.1	0.198767	588.581	11.532	545.78	11.423	134.908	9.40669	1239.25	12.6061	35.5255	7.48164
OTH	gi|255563296|ref|XP_002522651.1|/5.02511e-84/carbonic anhydrase, putative [Ricinus communis]	At4g33580, At1g58180, At1g70410	βcarbonic anhydrase 5, 6, 4, resp. (chloroplast envelope/tonoplast, chloroplast, mitochondria, resp.)	NbS00009407g0002.1	101.462	253.839	1.32297	214.171	1.07782	222.146	1.13056	410.953	2.01803	287.993	1.50509
OTH	gi|302141904|emb|CBI19107.3|/5.60964e-97/unnamed protein product [Vitis vinifera]	At4g33680, At2g13810	chloroplast located, encodes an L,L-diaminopimelate aminotransferase. Involved in disease resistance against Pseudomonas syringae. mutants have elevated SA levels, a low level of spontaneous cell death, callose deposition, and enlarged cells in leaves.	NbS00010605g0101.1	8.8871	630.364	6.14833	597.515	6.07112	553.366	5.96038	707.512	6.3149	329.601	5.21286
OTH	gi|2497902|sp|Q40410.1|MT2_NICPL/4.34103e-23/RecName: Full=Metallothionein-like protein type 2	At5g02380	metallothionein 2B	NbS00022242g0003.1	14.0446	1651.17	6.87732	4966.22	8.46599	272.933	4.28046	243.687	4.11694	82.4606	2.55369
OTH	gi|2497902|sp|Q40410.1|MT2_NICPL/2.70262e-21/RecName: Full=Metallothionein-like protein type 2	At5g02380	metallothionein 2B	NbS00055565g0005.1	108.947	5306.43	5.60604	14513.4	7.05761	1580.78	3.85894	886.94	3.02521	486.054	2.15749
OTH	gi|126768|sp|P08216.2|MASY_CUCSA/0/RecName: Full=Malate synthase, glyoxysomal	At5g03860	malate synthase	NbS00046823g0008.1	0.642574	103.863	7.3366	147.289	7.84057	54.6391	6.40993	183.657	8.15893	2.12648	1.72653
OTH	gi|225447723|ref|XP_002273150.1|/0/PREDICTED: staphylococcal nuclease domain-containing protein 1 [Vitis vinifera]	At5g07350, At5g61780	Tudor-sn protein, RNA binding protein	NbS00020698g0004.1	23.6183	86.4474	1.87192	68.3746	1.53356	54.5059	1.20651	60.2961	1.35216	59.7046	1.33794
OTH	gi|13603408|dbj|BAB40974.1|/5.23565e-130/isopentenyl diphosphate isomerase 2 [Nicotiana tabacum]	At5g16440, At3g02780	isopentenyl diphosphate isomerase	NbS00007783g0007.1	17.6225	92.2544	2.3882	48.3004	1.45462	75.6349	2.10164	157.844	3.16302	95.7976	2.44257
OTH	gi|225463175|ref|XP_002269719.1|/6.19635e-117/PREDICTED: probable carboxylesterase 18 [Vitis vinifera]	At5g23530	carboxyesterase	NbS00014284g0005.1	29.4933	267.587	3.18155	187.496	2.6684	167.945	2.50953	309.547	3.3917	161.098	2.44948
OTH	-	At5g28680	Receptor-like kinase required for maintenance of pollen tube growth	NbS00027397g0001.1	11.9065	426.801	5.16374	217.758	4.1929	452.14	5.24695	163.567	3.78005	198.213	4.05723
OTH	gi|49182344|gb|AAT57674.1|/0/proline oxidase/dehydrogenase 1 [Nicotiana tabacum]	At5g38710, At3g30775	methylenetetrahydrofolate reductase	NbS00018327g0010.1	15.4213	27.7914	-	8.30644	-	47.1373	1.61195	122.983	2.99547	75.2361	2.2865
OTH	gi|225427356|ref|XP_002282657.1|/0/PREDICTED: lon protease homolog 2, peroxisomal [Vitis vinifera]	At5g47040	Member of the Lon protease-like proteins, responsible for the degradation of abnormal, damaged and unstable proteins.	NbS00042527g0008.1	30.5996	237.002	2.95332	237.011	2.95337	327.356	3.41928	160.425	2.39031	164.825	2.42935
OTH	gi|255539809|ref|XP_002510969.1|/2.29236e-142/conserved hypothetical protein [Ricinus communis]	At5g61450	P-loop containing nucleoside triphosphate hydrolases superfamily protein	NbS00001756g0015.1	0.0654204	9.26231	7.14549	113.126	10.7559	2.59664	5.31076	27.531	8.7171	0.0686453	-
OTH	gi|224135689|ref|XP_002322136.1|/6.78161e-85/predicted protein [Populus trichocarpa]	e.g. At1g18970, At1g02335	germin-like protein	NbS00014020g0002.1	23.6331	154.88	2.71227	398.971	4.0774	175.468	2.89233	43.4269	-	37.0513	-
OTH	gi|56544478|gb|AAV92904.1|/1.43154e-79/Avr9/Cf-9 rapidly elicited protein 246, partial [Nicotiana tabacum]	e.g. At1g26360, At1g69240	Methyl esterase, predicted to act as a carboxylesterase	NbS00015879g0010.1	9.69245	59.8776	2.62708	84.9153	3.13109	42.244	2.12381	44.2957	2.19223	46.0399	2.24795
OTH	-	e.g. At1g35230, At4g40090	Arabinogalactan protein, involved in cell-cell interactions and plant defence	NbS00040063g0001.1	98.4027	797.852	3.01935	1090.49	3.47013	1726.39	4.13291	428.749	2.12336	427.718	2.11989
OTH	gi|40645459|dbj|BAD06575.1|/0/LEDI-5c protein [Lithospermum erythrorhizon]	e.g. At1g76690, At1g76680	12-oxophytodienoic acid reductases	NbS00004565g0111.1	28.5148	124.225	2.12317	167.181	2.55163	143.528	2.33156	77.4595	1.44173	98.6287	1.7903
OTH	gi|225444712|ref|XP_002278292.1|/0/PREDICTED: subtilisin-like protease [Vitis vinifera]	e.g. At2g05920	Subtilase family protein, involved in proteolysis, negative regulation of catalytic activity	NbS00024346g0016.1	0.0408663	42.7758	10.0317	27.7813	9.40899	13.017	8.31527	25.0501	9.25969	6.64652	7.34554
OTH	gi|255537629|ref|XP_002509881.1|/2.00682e-89/conserved hypothetical protein [Ricinus communis]	e.g. At2g46170, At4g23630	Reticulon family protein	NbS00003909g0012.1	94.1746	385.494	2.0333	398.163	2.07995	230.944	1.29413	381.467	2.01815	299.312	1.66824
OTH	gi|359481589|ref|XP_002282804.2|/4.39513e-168/PREDICTED: uncharacterized protein LOC100263058 [Vitis vinifera]	e.g. At3g48410, At2g36290	alpha/beta-Hydrolases superfamily protein	NbS00012024g0008.1	38.7182	130.36	1.75142	91.2388	1.23664	77.1553	-	113.652	1.55354	68.8584	-
OTH	gi|40949663|gb|AAR97545.1|/6.14261e-113/germin-like protein [Nicotiana attenuata]	e.g. At3g62020, At1g09560	germin-like protein (GLP), plasmodesmata-located protein involved in regulating primary root growth by controlling phloem-mediated allocation of resources between the primary and lateral root meristems	NbS00005109g0003.1	40.6046	311.944	2.94157	613.834	3.91813	358.782	3.14339	182.448	2.16777	229.594	2.49937
OTH	gi|255563296|ref|XP_002522651.1|/4.23434e-82/carbonic anhydrase, putative [Ricinus communis]	e.g. At4g33580	βcarbonic anhydrase 5, chloroplast	NbS00055033g0007.1	28.0674	202.184	2.8487	241.512	3.10513	158.983	2.50191	319.424	3.50851	131.446	2.22751
OTH	gi|3327247|dbj|BAA31690.1|/0/Ntc16 [Nicotiana tabacum]	e.g. At5g07200, At5g51810	gibberellin 20-oxidase	NbS00003021g0003.1	0.169701	113.67	9.38764	35.4968	7.70855	14.6502	6.43178	2.70059	3.99221	1.95873	3.52885
OTH	gi|224089058|ref|XP_002308618.1|/0/predicted protein [Populus trichocarpa]	e.g. At5g11520, At5g19550	chloroplastic isozyme of aspartate aminotransferase, involved in aspartate biosynthesis and nitrogen metabolism, mRNA is expressed in senescing leaves	NbS00013812g0011.1	38.2981	142.847	1.89912	278.688	2.86331	193.54	2.33729	93.4945	1.28761	101.753	1.40973
OTH	gi|225442367|ref|XP_002276490.1|/3.00949e-147/PREDICTED: uncharacterized protein LOC100266878 [Vitis vinifera]	e.g. At5g11730, At3g21310	Core-2/I-branching beta-1,6-N-acetylglucosaminyltransferase family protein, catalyzes the addition of complex oligosaccharide side chains to glycoproteins	NbS00016881g0014.1	14.7163	256.267	4.12216	122.147	3.05313	79.3881	2.4315	93.3514	2.66525	146.91	3.31944
OTH	gi|60459371|gb|AAX20031.1|/0/RING-finger protein [Capsicum annuum]	e.g. At5g14420, At3g01650	Encodes RGLG (RING domain ligase), a RING domain ubiquitin E3 ligase that negatively regulates the drought stress response by mediating ERF53 transcriptional activity	NbS00026292g0026.1	21.3519	60.1417	1.494	122.674	2.52239	87.5033	2.03497	39.4694	-	42.5544	-
OTH	gi|224115242|ref|XP_002332196.1|/0/predicted protein [Populus trichocarpa]	e.g. At5g44440, At4g20820	FAD-binding Berberine family protein	NbS00003545g0002.1	1.16412	82.1813	6.1415	462.085	8.63278	83.8633	6.17073	27.5825	4.56644	34.3242	4.88192
OTH	gi|348659079|gb|AEP82777.1|/0/terpene synthase [Solanum lycopersicum]	low identity, but At2g24210	terpene synthase 10	NbS00018220g0004.1	1.5651	493.925	8.30189	305.277	7.60772	239.275	7.25627	12.9146	3.04468	388.024	7.95375
OTH	gi|6019472|gb|AAD02545.2|/2.89753e-06/PGPS/D3 [Petunia x hybrida] involved in self-incompatibility	no hits		NbS00001395g0019.1	1.09172	426.089	8.6084	646.924	9.21084	64.2247	5.87845	106.079	6.60239	245.636	7.81377
OTH	gi|350536069|ref|NP_001233972.1|/1.50829e-154/jasmonic acid 2 [Solanum lycopersicum]			NbC26152828g0003.1	7.53131	41.254	2.45356	170.478	4.50054	41.2354	2.45291	35.0709	2.2193	26.5661	1.81861
OTH	gi|350538043|ref|NP_001234324.1|/0/cysteine protease TDI-65 precursor [Solanum lycopersicum]			NbC26208175g0003.1	56.7516	177.98	1.64899	190.073	1.74382	185.599	1.70945	144.28	1.34614	172.637	1.60501
OTH	gi|225449855|ref|XP_002265000.1|/3.04132e-106/PREDICTED: annexin D4 [Vitis vinifera]			NbS00000160g0007.1	13.4175	426.104	4.98902	145.442	3.43825	124.241	3.21095	97.014	2.85408	254.55	4.24576
OTH	gi|402228002|gb|AFQ36034.1|/1.34393e-146/cinnamyl alcohol dehydrogenase [Fragaria x ananassa]			NbS00000692g0011.1	63.0249	204.537	1.69837	338.446	2.42493	249.34	1.98412	152.815	1.27779	168.167	1.4159
OTH	gi|37953301|gb|AAR05449.1|/0/alanine aminotransferase [Capsicum annuum]			NbS00001174g0003.1	112.275	295.637	1.3968	282.352	1.33046	276.158	1.29846	245.484	1.1286	282.242	1.3299
OTH	gi|2497901|sp|Q40396.1|MT2_NICGU/6.29431e-22/RecName: Full=Metallothionein-like protein type 2			NbS00001371g0010.1	2078.94	4670.57	1.16775	3991.6	-	2504.26	-	4454.11	1.09929	6637.28	1.67474
OTH	gi|237506885|gb|ACQ99195.1|/1.29802e-136/betaine aldehyde dehydrogenase [Lycium barbarum]			NbS00001627g0011.1	72.8028	146.266	1.00653	354.86	2.28518	89.9837	-	73.6177	-	114.902	-
OTH	gi|416664|sp|Q03194.1|PMA4_NICPL/0/RecName: Full=Plasma membrane ATPase 4; AltName: Full=Proton pump 4			NbS00001908g0012.1	179.782	306.687	-	335.949	-	381.749	1.08637	200.069	-	244.106	-
OTH	gi|225445082|ref|XP_002280395.1|/0/PREDICTED: receptor-like protein kinase HSL1-like [Vitis vinifera]			NbS00002111g0004.1	20.9984	65.5176	1.6416	79.7966	1.92605	108.649	2.37133	64.676	1.62295	55.181	1.39389
OTH	gi|225462759|ref|XP_002272618.1|/0/PREDICTED: laccase-14-like [Vitis vinifera] involved in lignin metabolism			NbS00002398g0007.1	0.157805	16.0248	6.66602	142.524	9.81885	24.4277	7.27424	3.78241	4.5831	3.64284	4.52885
OTH	gi|6692816|dbj|BAA89423.1|/0/allyl alcohol dehydrogenase [Nicotiana tabacum]			NbS00002403g0211.1	22.3166	126.448	2.50236	245.154	3.4575	45.9864	1.04309	64.231	1.52515	122.382	2.4552
OTH	gi|357158097|ref|XP_003578015.1|/1.0609e-24/PREDICTED: probable protein arginine N-methyltransferase 1-like [Brachypodium distachyon]			NbS00002905g0009.1	28.8099	160.51	2.47803	391.848	3.76566	158.074	2.45596	110.124	1.93449	99.3591	1.78609
OTH	gi|5777889|emb|CAB53515.1|/0/cysteine protease [Solanum tuberosum]			NbS00003179g0007.1	124.7	416.48	1.73978	375.14	1.58897	435.58	1.80448	222.553	-	230.118	-
OTH	gi|396589|emb|CAA52461.1|/0/catechol O-methyltransferase [Nicotiana tabacum]			NbS00003479g0020.1	80.8666	237.067	1.55168	340.635	2.07461	297.829	1.88087	133.336	-	146.57	-
OTH	gi|547743|sp|Q02214.1|ITR1_NICSY/2.71041e-36/RecName: Full=Trypsin inhibitor 1; AltName: Full=NSTI-I; AltName: Full=Trypsin inhibitor I; Flags: Precursor			NbS00003673g0009.1	3.11401	503.978	7.33844	5674.84	10.8316	503.928	7.3383	107.371	5.10769	154.662	5.6342
OTH	gi|218290|dbj|BAA02823.1|/5.27324e-26/genetic tumor-related proteinase inhibitor I precursor [Nicotiana glauca x Nicotiana langsdorffii]			NbS00003673g0010.1	5.26087	377.324	6.16436	1605.01	8.25306	199.163	5.2425	68.9684	3.71256	139.343	4.7272
OTH	gi|350539643|ref|NP_001234488.1|/3.01647e-82/peptidyl-prolyl cis-trans isomerase [Solanum lycopersicum]			NbS00003953g0001.1	23.5801	368.914	3.96764	334.234	3.82522	137.711	2.546	194.149	3.04153	148.266	2.65255
OTH	gi|129594|sp|P25872.1|PAL1_TOBAC/8.35964e-67/RecName: Full=Phenylalanine ammonia-lyase			NbS00004018g0002.1	33.3296	194.551	2.54527	388.991	3.54486	90.7689	1.44539	70.5482	1.0818	84.4959	1.34208
OTH	gi|215400624|gb|ACJ66297.1|/0/phenylalanine ammonia-lyase 4 [Nicotiana tabacum]			NbS00004018g0009.1	11.8899	68.5055	2.52649	100.072	3.07323	33.5219	1.49537	19.8001	-	28.3185	1.25201
OTH	gi|1314707|gb|AAA99792.1|/1.81409e-163/1-aminocyclopropane-1-carboxylic acid oxidase [Nicotiana glutinosa]			NbS00004277g0105.1	172.909	450.622	1.38191	384.114	1.15152	485.981	1.49089	428.524	1.30936	516.017	1.57741
OTH	gi|356560194|ref|XP_003548379.1|/1.56928e-57/PREDICTED: probable E3 ubiquitin-protein ligase RNF144A-like [Glycine max], involved in post translational modification; ubiquitination			NbS00004739g0006.1	10.0764	199.862	4.30995	183.69	4.18822	180.401	4.16215	138.209	3.77779	156.267	3.95496
OTH	gi|62255538|gb|AAX78200.1|/1.1409e-119/putative annexin [Nicotiana tabacum]			NbS00005251g0113.1	2.00904	76.4235	5.24944	242.021	6.91249	17.8589	3.15207	36.8067	4.19539	2.98644	-
OTH	gi|399515849|gb|AFP43764.1|/2.79628e-174/cinnamyl alcohol dehydrogenase [Nicotiana attenuata]			NbS00005812g0003.1	78.7127	177.183	1.17057	417.262	2.40629	318.775	2.01787	85.0009	-	81.1639	-
OTH	gi|225426708|ref|XP_002275452.1|/0/PREDICTED: subtilisin-like protease SDD1-like [Vitis vinifera]			NbS00006312g0012.1	0.132983	46.0958	8.43725	3.92886	4.8848	5.30029	5.31676	19.2292	7.17592	30.8612	7.85841
OTH	gi|350538067|ref|NP_001234325.1|/0/SNF1-related protein kinase [Solanum lycopersicum]			NbS00006811g0001.1	24.7152	91.6732	1.8911	122.066	2.30419	76.6589	1.63305	66.0255	1.41763	64.5348	1.38468
OTH	gi|4580920|gb|AAD24540.1|AF113545_1/9.24348e-174/vacuole-associated annexin VCaB42 [Nicotiana tabacum]			NbS00007224g0013.1	76.4761	447.226	2.54792	354.199	2.21148	251.979	1.72023	330.104	2.10984	263.597	1.78525
OTH	gi|225433017|ref|XP_002284642.1|/2.53627e-107/PREDICTED: 1-aminocyclopropane-1-carboxylate oxidase homolog 1 [Vitis vinifera]		Ethylene Biosynthesis	NbS00007321g0010.1	8.55221	38.6092	2.17457	140.81	4.04131	50.0691	2.54955	28.7615	1.74977	28.3994	1.73149
OTH	gi|62255525|gb|AAX78199.1|/1.69559e-164/putative annexin [Nicotiana tabacum]			NbS00007750g0021.1	0.745127	393.428	9.0444	942.426	10.3047	103.514	7.11812	47.1019	5.98215	62.06	6.38003
OTH	gi|255567218|ref|XP_002524590.1|/7.72793e-17/metal ion binding protein, putative [Ricinus communis]			NbS00009391g0003.1	157.937	510.114	1.69147	309.885	-	544.831	1.78646	331.345	1.06899	549.267	1.79816
OTH	gi|359490794|ref|XP_002267865.2|/0/PREDICTED: glutamate synthase 1 [NADH], chloroplastic-like [Vitis vinifera]			NbS00010356g0010.1	3.95225	17.1893	2.12076	25.5375	2.69187	12.1984	1.62594	5.7024	-	8.81745	1.15769
OTH	gi|5902456|dbj|BAA84469.1|/1.23947e-117/RNase NGR3 [Nicotiana glutinosa]			NbS00010447g0101.1	11.6775	78.8654	2.75566	198.856	4.08991	79.1814	2.76143	49.8362	2.09346	116.972	3.32436
OTH	gi|27151627|sp|Q9XGI7.1|NAS_SOLLC/1.63609e-161/RecName: Full=Nicotianamine synthase; AltName: Full=Chloronerva; AltName: Full=S-adenosyl-L-methionine:S-adenosyl-L-methionine:S-adenosyl-methionine 3-amino-3-carboxypropyltransferase			NbS00010569g0001.1	133.472	1054.74	2.98229	711.183	2.41369	501.397	1.90942	734.737	2.4607	597.811	2.16316
OTH	gi|547743|sp|Q02214.1|ITR1_NICSY/5.18628e-35/RecName: Full=Trypsin inhibitor 1; AltName: Full=NSTI-I; AltName: Full=Trypsin inhibitor I; Flags: Precursor			NbS00010572g0004.1	1.038	34.629	5.0601	294.403	8.14783	18.3684	4.14534	6.52587	2.65236	11.7994	3.50683
OTH	gi|255564685|ref|XP_002523337.1|/2.86483e-169/Aspartic proteinase nepenthesin-1 precursor, putative [Ricinus communis]			NbS00010642g0002.1	24.6498	257.394	3.38433	168.332	2.77166	282.979	3.52105	144.359	2.55001	135.722	2.46101
OTH	gi|348659071|gb|AEP82773.1|/0/viridiflorene synthase [Solanum lycopersicum]			NbS00010838g0009.1	20.8853	95.569	2.19405	133.1	2.67195	118.965	2.50998	103.099	2.30347	76.9556	1.88154
OTH	gi|225428751|ref|XP_002285042.1|/1.12632e-85/PREDICTED: probable carboxylesterase 7-like [Vitis vinifera]			NbS00011015g0027.1	45.2947	300.914	2.73194	275.137	2.60274	126.603	1.4829	55.0045	-	151.494	1.74185
OTH	gi|2500047|sp|Q43187.1|IPYR_SOLTU/5.45631e-110/RecName: Full=Soluble inorganic pyrophosphatase; AltName: Full=Pyrophosphate phospho-hydrolase; Short=PPase			NbS00011492g0009.1	59.353	204.328	1.78349	225.328	1.92463	141.399	1.25237	224.212	1.91747	148.476	1.32283
OTH	gi|18000074|gb|AAL54888.1|AF116915_1/0/obtusifoliol-14-demethylase [Nicotiana tabacum]			NbS00011533g0003.1	198.263	386.243	-	171.257	-	270.755	-	496.686	1.32492	302.647	-
OTH	gi|189306755|gb|ACD86402.1|/4.25671e-58/epoxide hydrolase [Nicotiana benthamiana]			NbS00011558g0007.1	242.726	762.32	1.65107	1016.28	2.0659	1133.09	2.22287	1034.05	2.09091	734.024	1.5965
OTH	gi|255544986|ref|XP_002513554.1|/0/glutamate synthase, putative [Ricinus communis]			NbS00012244g0011.1	3.01276	19.2241	2.67376	23.9666	2.99187	18.2817	2.60124	8.33055	1.46733	8.45608	1.4889
OTH	gi|255551969|ref|XP_002517029.1|/0/serine-threonine protein kinase, plant-type, putative [Ricinus communis]			NbS00012728g0014.1	112.086	294.45	1.39342	190.867	-	443.512	1.98437	233.537	1.05905	243.124	1.11709
OTH	gi|222093457|gb|ACM43505.1|/1.37405e-175/polyphenoloxidase [Camellia nitidissima]			NbS00012796g0010.1	0.237711	21.9631	6.52973	150.827	9.30947	34.1729	7.1675	3.92299	4.04468	7.07754	4.89597
OTH	gi|255574276|ref|XP_002528052.1|/1.20754e-126/serine-threonine protein kinase, putative [Ricinus communis]		serine/threonine protein kinase	NbS00012918g0004.1	0.171729	90.5471	9.0424	226.56	10.3656	48.2245	8.13349	123.586	9.49117	3.42368	4.31735
OTH	gi|359476816|ref|XP_002265844.2|/1.06133e-35/PREDICTED: chaperone protein dnaJ 11, chloroplastic-like [Vitis vinifera]			NbS00013232g0001.1	46.28	86.3462	-	327.391	2.82255	154.842	1.74233	58.8139	-	30.8699	-
OTH	gi|225431669|ref|XP_002263864.1|/5.14268e-134/PREDICTED: thioredoxin reductase 2-like [Vitis vinifera]			NbS00013247g0001.1	36.092	161.514	2.16191	211.855	2.55332	143.633	1.99264	79.2533	1.13479	97.9255	1.44
OTH	gi|357440793|ref|XP_003590674.1|/3.96053e-107/Isomerase, putative [Medicago truncatula]			NbS00013552g0018.1	103.402	129.544	-	102.287	-	94.5472	-	224.287	1.11708	259.797	1.32913
OTH	gi|406352540|gb|AFS33546.1|/8.5611e-68/Kunitz-type protease inhibitor, partial [Nicotiana tabacum]		protease inhibitor protein	NbS00013632g0001.1	14.7506	2432.77	7.36568	16803.4	10.1538	2029.5	7.10421	396.762	4.74943	691.181	5.55022
OTH	gi|116323|sp|P29059.1|CHI3_TOBAC/3.23187e-167/RecName: Full=Endochitinase 3; Flags: Precursor			NbS00013984g0021.1	8.5593	44.3718	2.37408	258.883	4.91866	57.2741	2.74232	21.8389	1.35134	18.9079	1.14342
OTH	gi|47933777|gb|AAT39459.1|/1.55998e-151/protein disulfide isomerase [Ipomoea batatas]			NbS00014052g0002.1	407.645	901.308	1.14471	461.696	-	770.42	-	851.511	1.06271	785.896	-
OTH	gi|356550175|ref|XP_003543464.1|/0/PREDICTED: protein disulfide isomerase-like 1-4-like isoform 1 [Glycine max]			NbS00014205g0122.1	70.1705	131.734	-	264.116	1.91224	127.19	-	223.667	1.67242	214.115	1.60945
OTH	gi|350539691|ref|NP_001234246.1|/3.74605e-14/proteinase inhibitor type-2 CEVI57 precursor [Solanum lycopersicum]			NbS00014858g0007.1	3.53042	91.2178	4.6914	1072.56	8.247	73.5673	4.38115	31.0524	3.13679	65.2553	4.20818
OTH	gi|237506885|gb|ACQ99195.1|/0/betaine aldehyde dehydrogenase [Lycium barbarum]			NbS00015551g0013.1	36.4584	69.9678	-	171.618	2.23487	40.2048	-	45.122	-	53.9691	-
OTH	gi|121663827|dbj|BAF44533.1|/5.06924e-135/class IV chitinase [Nicotiana tabacum]			NbS00016165g0010.1	213.149	1118.73	2.39193	1408.37	2.7241	848.686	1.99337	560.113	1.39386	730.458	1.77694
OTH	gi|122211500|sp|Q307Y9.1|METK1_SOLTU/0/RecName: Full=S-adenosylmethionine synthase 1; Short=AdoMet synthase 1; AltName: Full=Methionine adenosyltransferase 1; Short=MAT 1			NbS00016613g0001.1	93.2156	665.71	2.83625	613.899	2.71936	725.621	2.96057	455.78	2.28969	343.554	1.8819
OTH	gi|227809538|gb|ACP40988.1|/0/cytokinin oxidase/dehydrogenase [Solanum tuberosum]			NbS00017431g0005.1	39.1384	52.3253	-	145.705	1.89639	176.723	2.17483	71.7189	-	84.8211	1.11584
OTH	gi|26224736|gb|AAN76362.1|/7.1155e-130/serpin-like protein, partial [Citrus x paradisi]			NbS00017984g0006.1	10.036	121.381	3.59628	95.7334	3.25384	43.3307	2.1102	56.9289	2.50397	65.4623	2.70548
OTH	gi|27151627|sp|Q9XGI7.1|NAS_SOLLC/1.06048e-160/RecName: Full=Nicotianamine synthase; AltName: Full=Chloronerva; AltName: Full=S-adenosyl-L-methionine:S-adenosyl-L-methionine:S-adenosyl-methionine 3-amino-3-carboxypropyltransferase			NbS00018051g0002.1	123.385	390.783	1.6632	331.81	1.42719	228.252	-	355.883	1.52823	343.397	1.47671
OTH	gi|1354849|gb|AAB02006.1|/1.74174e-73/epoxide hydrolase [Nicotiana tabacum]			NbS00018563g0001.1	243.14	742.63	1.61085	777.011	1.67615	1054.29	2.1164	741.453	1.60857	688.342	1.50134
OTH	gi|26454627|sp|Q07511.2|FDH_SOLTU/0/RecName: Full=Formate dehydrogenase, mitochondrial; AltName: Full=NAD-dependent formate dehydrogenase; Short=FDH; Flags: Precursor			NbS00020991g0022.1	21.9481	65.2733	1.57239	122.455	2.48008	68.847	1.6493	69.0881	1.65434	79.3399	1.85395
OTH	gi|229891730|sp|A2PZE5.2|CSPL1_IPONI/4.76673e-40/RecName: Full=CASP-like protein IN26			NbS00021791g0015.1	2.12035	45.9134	4.43654	577.173	8.08855	54.828	4.69254	14.2617	2.74977	18.7151	3.14183
OTH	gi|161958660|dbj|BAF95169.1|/0/putative protein kinase [Ipomoea nil]			NbS00022441g0017.1	53.5503	113.879	1.08854	102.475	-	189.362	1.82218	91.8014	-	86.9103	-
OTH	gi|121373|sp|P12424.1|GLNA_NICPL/0/RecName: Full=Glutamine synthetase; AltName: Full=Glutamate--ammonia ligase			NbS00022659g0121.1	180.367	333.265	-	273.267	-	309.185	-	437.214	1.27741	312.995	-
OTH	gi|344310987|gb|AEN04068.1|/0/delta-1-pyrroline-5-carboxylate synthetase [Solanum torvum]			NbS00022823g0015.1	113.563	227.731	1.00384	214.718	-	249.251	1.13411	117.584	-	252.244	1.15133
OTH	gi|1743354|emb|CAA71003.1|/0/aldehyde dehydrogenase (NAD+) [Nicotiana tabacum]			NbS00023446g0007.1	7.84356	182.378	4.53928	824.687	6.71619	163.561	4.38218	45.471	2.53537	60.4367	2.94585
OTH	gi|116314|sp|P08252.2|CHI1_TOBAC/1.02189e-166/RecName: Full=Endochitinase A; Short=CHN-A; Flags: Precursor			NbS00023821g0011.1	270.599	1801.98	2.73535	7597.35	4.81127	1838.95	2.76465	864.238	1.67527	917.418	1.76142
OTH	gi|129594|sp|P25872.1|PAL1_TOBAC/0/RecName: Full=Phenylalanine ammonia-lyase			NbS00024854g0004.1	21.1518	111.032	2.39213	92.1343	2.12296	88.4396	2.06391	48.429	1.19509	48.1828	1.18774
OTH	gi|404434487|gb|AFR68698.1|/3.75297e-150/DAD2 [Petunia x hybrida], DAD2 is an α/β hydrolase likely to be involved in the perception of the plant branching hormone, strigolactone.			NbS00024870g0006.1	79.2446	212.842	1.4254	234.293	1.56393	343.705	2.11679	129.163	-	245.064	1.62877
OTH	gi|225433001|ref|XP_002284547.1|/3.37158e-64/PREDICTED: carnitinyl-CoA dehydratase-like [Vitis vinifera]			NbS00025258g0001.1	65.6537	230.325	1.81072	330.283	2.33075	313.636	2.25614	127.254	-	127.161	-
OTH	gi|350535639|ref|NP_001233949.1|/3.30104e-135/phytophthora-inhibited protease 1 [Solanum lycopersicum]			NbS00025385g0005.1	287.204	1033.94	1.848	178.64	-	1190.71	2.05167	981.068	1.77228	1031.32	1.84435
OTH	gi|158325159|gb|ABW34717.1|/1.0458e-97/acireductone dioxygenase [Solanum tuberosum]			NbS00025820g0008.1	162.48	463.414	1.51204	465.274	1.51782	263.827	-	293.087	-	392.507	1.27246
OTH	gi|131053151|gb|ABO32691.1|/9.54248e-162/ACC oxidase ACO3 [Nicotiana attenuata], ethylene biosynthesis			NbS00025918g0006.1	557.673	1201.66	1.10754	1111.85	-	1611.77	1.53116	1034.77	-	915.626	-
OTH	gi|75150330|sp|Q8GSM7.1|HST_TOBAC/0/RecName: Full=Shikimate O-hydroxycinnamoyltransferase; AltName: Full=Hydroxycinnamoyl transferase; AltName: Full=Hydroxycinnamoyl-Coenzyme A shikimate/quinate hydroxycinnamoyltransferase			NbS00026427g0006.1	19.3001	193.762	3.3276	201.179	3.3818	162.189	3.071	69.7282	1.85313	83.5817	2.11458
OTH	gi|52546928|gb|AAU81597.1|/2.48595e-80/cysteine proteinase inhibitor [Petunia x hybrida]			NbS00026832g0017.1	60.8664	209.925	1.78616	236.748	1.95964	112.955	-	166.123	1.44854	184.424	1.59931
OTH	gi|334185397|ref|NP_001189912.1|/6.55509e-15/histidine-containing phosphotransfer protein 4 [Arabidopsis thaliana]		none but is expressed EST	NbS00027310g0027.1	2.81541	112.585	5.32153	117.736	5.38607	48.0009	4.09165	198.977	6.14312	51.1612	4.18364
OTH	gi|359477469|ref|XP_002279368.2|/8.10101e-88/PREDICTED: BI1-like protein-like [Vitis vinifera]			NbS00027829g0010.1	133.102	381.29	1.51836	299.975	1.17231	283.309	1.08985	298.488	1.16515	253.279	-
OTH	gi|30580328|sp|O24151.1|CAMT4_TOBAC/2.82294e-136/RecName: Full=Caffeoyl-CoA O-methyltransferase 4; AltName: Full=Trans-caffeoyl-CoA 3-O-methyltransferase 4; Short=CCoAMT-4; Short=CCoAOMT-4			NbS00028047g0003.1	69.7414	285.179	2.03178	224.098	1.68404	203.826	1.54725	175.621	1.33238	186.686	1.42053
OTH	gi|294440430|gb|ADE74632.1|/0/aspartic protease 1 [Nicotiana tabacum]			NbS00028367g0004.1	49.2987	280.576	2.50877	358.527	2.86246	167.212	1.76206	176.979	1.84396	272.641	2.46738
OTH	gi|350538297|ref|NP_001234336.1|/5.72642e-156/gamma aminobutyrate transaminase 1, mitochondrial [Solanum lycopersicum]			NbS00028397g0018.1	40.9334	115.587	1.49762	194.922	2.25154	102.866	1.32941	115.072	1.49118	106.597	1.38081
OTH	gi|225444712|ref|XP_002278292.1|/0/PREDICTED: subtilisin-like protease [Vitis vinifera]			NbS00029129g0005.1	40.2194	162.291	2.01262	61.9464	-	52.1774	-	88.2176	1.13317	53.918	-
OTH	gi|164507175|gb|ABY59789.1|/5.30396e-145/methyl jasmonate esterase [Nicotiana attenuata]		methyl esterase	NbS00029243g0019.1	0.602712	149.774	7.9571	127.673	7.72677	65.5629	6.76527	197.779	8.35821	54.0721	6.48727
OTH	gi|337729585|gb|AEI70327.1|/3.69083e-91/auxin binding protein [Nicotiana tabacum]			NbS00029255g0011.1	0.204421	123.054	9.23354	137.427	9.39291	25.0514	6.9372	87.8341	8.7471	28.0992	7.10284
OTH	gi|135258|sp|P24804|TA29_TOBAC/2.15893e-119/Anther-specific protein TA-29			NbS00030614g0010.1	38.7895	53.7666	-	129.947	1.74419	71.8399	-	43.9984	-	49.0127	-
OTH	gi|294440430|gb|ADE74632.1|/0/aspartic protease 1 [Nicotiana tabacum]			NbS00031482g0006.1	98.5498	295.15	1.58253	308.31	1.64546	197.517	1.00305	241.224	1.29145	294.648	1.58007
OTH	gi|255541466|ref|XP_002511797.1|/0/ATP binding protein, putative [Ricinus communis]			NbS00032110g0004.1	2.01064	33.1933	4.04516	68.3131	5.08643	18.6952	3.21694	6.49595	1.69189	6.68089	1.73238
OTH	gi|76446044|gb|ABA42893.1|/0/trypsin proteinase inhibitor precursor [Nicotiana occidentalis subsp. hesperis]			NbS00032231g0002.1	86.0689	568.519	2.72364	109.303	-	123.272	-	153.161	-	1194.51	3.79478
OTH	gi|71482942|gb|AAZ32410.1|/0/cysteine proteinase aleuran type [Nicotiana benthamiana]			NbS00032309g0011.1	582.26	1088.77	-	1196.15	1.03866	1299.94	1.15871	926.453	-	1035.3	-
OTH	gi|399515847|gb|AFP43763.1|/2.22768e-176/cinnamyl alcohol dehydrogenase 1 [Nicotiana attenuata]			NbS00033146g0012.1	77.8879	189.44	1.28227	286.448	1.8788	147.289	-	90.0833	-	140.756	-
OTH	gi|225453246|ref|XP_002265511.1|/0/PREDICTED: dynamin-related protein 1E isoform 1 [Vitis vinifera], Dynamin is a GTPase responsible for endocytosis in the eukaryotic cell			NbS00033686g0006.1	19.1915	88.0214	2.19739	101.95	2.40933	60.8662	1.66518	74.7666	1.96193	67.5401	1.81528
OTH	gi|5902456|dbj|BAA84469.1|/4.13763e-119/RNase NGR3 [Nicotiana glutinosa]			NbS00033844g0004.1	6.79795	42.4409	2.64228	145.061	4.41542	50.6938	2.89864	30.8396	2.18161	40.0964	2.5603
OTH	gi|350535054|ref|NP_001234429.1|/6.13103e-98/dicyanin precursor [Solanum lycopersicum]			NbS00033938g0007.1	70.0652	425.507	2.60241	669.191	3.25565	584.748	3.06104	175.67	1.32609	183.717	1.39071
OTH	gi|359483198|ref|XP_002271405.2|/0/PREDICTED: probable LRR receptor-like serine/threonine-protein kinase At3g47570-like [Vitis vinifera]			NbS00034208g0011.1	1.58724	18.8684	3.57138	34.6789	4.44947	14.95	3.23556	8.61272	2.43995	5.23437	1.7215
OTH	gi|257222628|gb|ACV52592.1|/2.83669e-61/thioredoxin H-type 1, partial [Nicotiana benthamiana]			NbS00034448g0009.1	116.85	294.928	1.3357	671.334	2.52237	218.201	-	258.598	1.14605	387.404	1.72918
OTH	gi|83284015|gb|ABC01915.1|/0/vacuolar sorting receptor protein PV72-like protein [Solanum tuberosum]			NbS00035464g0007.1	77.1162	236.265	1.6153	198.407	1.36336	202.953	1.39604	200.736	1.38019	230.788	1.58147
OTH	gi|356552737|ref|XP_003544719.1|/2.35565e-138/PREDICTED: pirin-like protein-like [Glycine max], regulates PDH activity through E1, involved in seed germination			NbS00035735g0004.1	2.57356	34.8454	3.75913	104.09	5.33792	21.7918	3.08195	7.1798	1.48018	16.8327	2.70942
OTH	gi|110083945|gb|ABG49145.1|/2.23795e-27/proteinase inhibitor isoform [Solanum phureja]		serine protease inhibitor	NbS00036561g0009.1	6.69367	3807.28	9.15175	1622.22	7.92096	773.368	6.85221	1456.31	7.76531	7781.57	10.183
OTH	gi|110559308|gb|ABG75910.1|/0/phenylalanine ammonia-lyase 1 [Nicotiana attenuata]			NbS00037999g0007.1	53.6717	225.278	2.06948	142.906	1.41284	175.333	1.70786	120.013	1.16096	122.912	1.19539
OTH	gi|75331994|sp|Q949G3.1|PDR1_NICPL/0/RecName: Full=Pleiotropic drug resistance protein 1; AltName: Full=NpPDR1			NbS00038999g0004.1	85.3748	161.363	-	186.414	1.12663	229.257	1.42508	155.304	-	122.798	-
OTH	gi|81074221|gb|ABB55364.1|/0/aspartate aminotransferase-like [Solanum tuberosum]			NbS00039266g0001.1	38.7981	129.96	1.744	118.487	1.61067	124.162	1.67817	199.729	2.36399	126.683	1.70716
OTH	gi|19851|emb|CAA78365.1|/0/tobacco pre-pro-cysteine proteinase [Nicotiana tabacum]			NbS00040834g0005.1	117.813	356.031	1.5955	399.948	1.76331	317.584	1.43063	246.283	1.06382	259.828	1.14105
OTH	gi|225431669|ref|XP_002263864.1|/7.42601e-133/PREDICTED: thioredoxin reductase 2-like [Vitis vinifera]			NbS00041079g0001.1	35.3302	93.3565	1.40185	202.824	2.52125	80.4157	1.18658	55.3426	-	73.9438	1.06553
OTH	gi|255580487|ref|XP_002531069.1|/0/spore coat protein, putative [Ricinus communis]			NbS00041131g0023.1	31.7648	135.592	2.09377	75.2432	1.24413	81.6356	1.36177	54.8411	-	91.6838	1.52924
OTH	gi|325516248|gb|ADZ24702.1|/0/tyrosine aminotransferase 1 [Solanum pennellii]			NbS00042707g0006.1	5.475	15.8129	1.53017	35.6464	2.70283	8.30151	-	8.17297	-	11.624	1.08618
OTH	gi|1171997|sp|P45733.1|PAL3_TOBAC/1.31275e-141/RecName: Full=Phenylalanine ammonia-lyase			NbS00043387g0001.1	55.1034	366.059	2.73186	378.641	2.78062	218.594	1.98804	107.83	-	132.488	1.26564
OTH	gi|1171997|sp|P45733.1|PAL3_TOBAC/0/RecName: Full=Phenylalanine ammonia-lyase			NbS00043387g0006.1	33.7973	236.729	2.80825	191.936	2.50565	161.539	2.2569	58.9451	-	76.6645	1.18165
OTH	gi|4580920|gb|AAD24540.1|AF113545_1/1.40426e-135/vacuole-associated annexin VCaB42 [Nicotiana tabacum]			NbS00045100g0009.1	114.006	429.429	1.91331	503.203	2.14203	304.414	1.41693	291.614	1.35495	323.326	1.50389
OTH	gi|350540006|ref|NP_001233840.1|/3.89329e-98/flavonoid biosynthesis oxidoreductase protein [Solanum lycopersicum]			NbS00045109g0001.1	78.4695	279.527	1.83279	294.35	1.90733	350.171	2.15786	354.67	2.17627	314.962	2.00498
OTH	gi|396589|emb|CAA52461.1|/0/catechol O-methyltransferase [Nicotiana tabacum]			NbS00045109g0006.1	43.9194	389.919	3.15024	447.484	3.34891	310.828	2.82319	200.177	2.18835	205.398	2.22549
OTH	gi|356503803|ref|XP_003520692.1|/3.70339e-160/PREDICTED: probable purple acid phosphatase 20-like [Glycine max]			NbS00045990g0004.1	0.0862607	41.8608	8.92268	92.2811	10.0631	19.3446	7.80901	26.4379	8.25969	13.3054	7.26909
OTH	gi|193290676|gb|ACF17646.1|/8.26039e-137/putative caffeoyl-CoA 3-O-methyltransferase [Capsicum annuum]			NbS00052527g0004.1	20.4144	65.9692	1.6922	178.526	3.12847	79.3884	1.95934	41.8265	1.03483	39.0674	-
OTH	gi|12229631|sp|O24145.1|4CL1_TOBAC/0/RecName: Full=4-coumarate--CoA ligase 1; Short=4CL 1; AltName: Full=4-coumaroyl-CoA synthase 1			NbS00057986g0002.1	39.0956	144.428	1.88527	177.689	2.18428	91.2905	1.22346	62.6313	-	76.8581	-
OTH	gi|2739279|emb|CAA11153.1|/3.02494e-135/short chain alcohol dehydrogenase [Nicotiana tabacum]			NbS00058848g0003.1	76.3092	275.003	1.84952	338.833	2.15065	217.039	1.50802	239.542	1.65035	241.774	1.66373
OTH	gi|114193|sp|P27608.1|AROF_TOBAC/0/RecName: Full=Phospho-2-dehydro-3-deoxyheptonate aldolase 1, chloroplastic; AltName: Full=3-deoxy-D-arabino-heptulosonate 7-phosphate synthase 1; AltName: Full=DAHP synthase 1; AltName: Full=Phospho-2-keto-3-deoxyheptonate aldolase 1; Flags: Precursor		DAHP synthase is the first enzyme in Shikimate pathway	NbS00059091g0006.1	43.5994	96.2096	1.14187	152.093	1.80258	210.765	2.27326	115.98	1.4115	72.469	-
OTH	gi|450357|emb|CAA82646.1|/7.55507e-167/ethylene forming enzyme (EFE) [Nicotiana tabacum]	At1g05010, At1g12010, At1g62380	acc oxidase	NbS00035082g0005.1	48.15	326.422	2.76113	467.364	3.27894	366.282	2.92735	359.659	2.90102	317.265	2.72008
PHO (Photosynthesis)	gi|6688560|emb|CAB65696.1|/5.49406e-50/putative ferredoxin [Solanum lycopersicum var. cerasiforme]	e.g. At2g27510	ferredoxin	NbS00061949g0001.1	27.6503	265.528	3.2635	376.41	3.76694	190.994	2.78816	417.079	3.91495	189.29	2.77524
PHO	gi|302142900|emb|CBI20195.3|/0/unnamed protein product [Vitis vinifera]	e.g. At2g42600, At1g53310, At3g14940	Phosphoenolpyruvate carboxylase 2 (?), 1 (cyt), 3 (cyt)	NbS00024928g0008.1	11.0935	74.62	2.74985	24.8986	1.16636	59.1074	2.41363	78.0904	2.81543	83.4675	2.9115
PHO	gi|255565639|ref|XP_002523809.1|/1.8066e-62/Ferredoxin-3, chloroplast precursor, putative [Ricinus communis]			NbS00026944g0001.1	17.9416	212.237	3.5643	286.421	3.99675	157.979	3.13835	303.631	4.08093	175.494	3.29003
PHO	gi|46401440|gb|AAS92268.1|/5.02818e-62/early light inducible protein [Solanum lycopersicum]	At3g22840, At4g14690	chlorophyll A/B binding protein	NbS00029310g0013.1	30.5212	205.892	2.754	303.02	3.31153	104.791	1.77964	303.833	3.3154	254.744	3.06117
PPP (Pentose phosphate pathway)	gi|350538213|ref|NP_001234076.1|/5.48411e-50/transaldolase ToTAL2 [Solanum lycopersicum]	At1g12230	Aldolase superfamily protein, plastid	NbS00001685g0006.1	115.169	894.079	2.95665	768.864	2.73898	427.451	1.89201	667.736	2.53553	605.268	2.39382
PPP	gi|350538213|ref|NP_001234076.1|/5.50866e-125/transaldolase ToTAL2 [Solanum lycopersicum]	At1g12230	Aldolase superfamily protein, plastid	NbS00001685g0017.1	145.818	1075.76	2.88312	801.629	2.45876	469.316	1.68639	679.843	2.22103	740.195	2.34373
PPP	gi|77999311|gb|ABB17002.1|/0/transaldolase-like protein [Solanum tuberosum]	At5g13420	transaldolase, chloroplast	NbS00045986g0008.1	51.3697	586.85	3.514	481.458	3.22842	387.468	2.91509	555.57	3.43498	376.046	2.87192
PPP	gi|77999311|gb|ABB17002.1|/1.59526e-170/transaldolase-like protein [Solanum tuberosum]	At5g13420	transaldolase, chloroplast	NbS00046581g0005.1	44.4171	459.279	3.37019	413.948	3.22026	295.992	2.73637	377.102	3.08577	369.095	3.05481
PPP	gi|332371918|dbj|BAK22409.1|/0/glucose-6-phosphate dehydrogenase [Nicotiana benthamiana]	At5g13110, At1g24280, At5g35790	plastidic glucose-6-phosphate dehydrogenase 2, 3, 1, respectively, all plastidic	NbS00016106g0016.1	31.4057	85.6294	1.44708	110.99	1.82132	61.6443	-	119.347	1.92607	62.1449	-
STA (Starch metabolism)	gi|350537747|ref|NP_001234052.1|/0/1,4-alpha-glucan-maltohydrolase [Solanum lycopersicum]	At5g18670	beta-amylase, chloroplast	NbS00001786g0208.1	35.6014	260.716	2.87247	258.564	2.86052	185.622	2.38236	157.192	2.14252	165.716	2.21871
STR (Stress responses)	gi|12539609|gb|AAG59584.1|AF229926_1/0/pathogen-inducible alpha-dioxygenase [Nicotiana attenuata]	At3g01420	peroxidase	NbS00012114g0006.1	20.9761	226.146	3.43043	339.38	4.01608	369.692	4.1395	202.691	3.27246	196.528	3.22792
STR	gi|1345684|sp|P49317.1|CATA3_NICPL/0/RecName: Full=Catalase isozyme 3	At4g35090	catalase	NbS00003826g0005.1	2.9579	93.3839	4.98053	108.711	5.19979	55.4244	4.22788	72.9317	4.6239	39.4171	3.73618
STR	gi|225448755|ref|XP_002281575.1|/2.8496e-97/PREDICTED: protein IN2-1 homolog B-like [Vitis vinifera]	At5g02790, At5g02780, At3g55040	gluthatione S-transferase	NbS00003619g0010.1	9.88292	157.92	3.99811	198.627	4.32898	162.739	4.04148	121.931	3.62499	126.123	3.67375
STR	gi|359479025|ref|XP_003632205.1|/9.37773e-91/PREDICTED: protein IN2-1 homolog B-like [Vitis vinifera]	At5g02790, At5g02780, At3g55040	gluthatione S-transferase	NbS00012381g0012.1	7.17418	153.197	4.41643	417.321	5.8622	84.9622	3.56594	139.907	4.28551	107.108	3.90011
STR	gi|63253080|dbj|BAD98314.1|/8.48671e-162/peroxidase [Nicotiana tabacum]	At5g05340	peroxidase	NbS00058225g0005.1	43.3711	2270.49	5.71012	3766.68	6.44042	2679.27	5.94897	882.549	4.34687	898.785	4.37317
STR	gi|225466235|ref|XP_002268911.1|/4.21705e-79/PREDICTED: probable glutathione S-transferase [Vitis vinifera]	e.g. At1g78380, At1g17180	glutathione S-transferase 19 ans 25, respectively, induced by stress	NbS00026406g0003.1	#N/A	4.36318	8.76924	165.478	14.0143	#N/A	-	0.32922	-	0.146525	-
STR	gi|225429416|ref|XP_002275926.1|/8.20934e-118/PREDICTED: zinc finger CCCH domain-containing protein 20 [Vitis vinifera]	e.g. At2g19810, At4g29190	Oxidation-related Zinc Finger (OZF), a plasma membrane protein involved in oxidative stress	NbS00018919g0001.1	60.8357	258.274	2.08591	299.072	2.2975	198.962	1.7095	212.389	1.80372	172.004	1.49945
STR	gi|350538421|ref|NP_001234086.1|/2.21222e-95/uncharacterized protein LOC543814 [Solanum lycopersicum]	e.g. At3g09270, At2g29420	Glutathione S-transferase	NbS00062047g0006.1	158.125	809.895	2.35667	1254.16	2.98758	478.774	1.59827	487.073	1.62307	690.999	2.12761
STR	gi|147828008|emb|CAN70796.1|/2.0186e-89/hypothetical protein VITISV_029203 [Vitis vinifera]	e.g. At5g47650, At4g25434	Nudix hydrolase, ADP-ribose pyrophosphatase that confers enhanced tolerance to oxidative stress	NbS00052547g0003.1	1.32768	183.614	7.11163	278.891	7.71465	105.396	6.31076	51.505	5.27773	83.2076	5.96974
STR	gi|20138338|sp|Q9FXS3.1|GPX4_TOBAC/2.03911e-89/RecName: Full=Probable phospholipid hydroperoxide glutathione peroxidase; Short=PHGPx; AltName: Full=Nt-SubC08			NbS00000469g0022.1	36.6704	207.192	2.49828	546.575	3.89773	171.47	2.22527	120.956	1.72179	156.412	2.09266
STR	gi|225436164|ref|XP_002264054.1|/8.3448e-76/PREDICTED: glutathione transferase GST 23 [Vitis vinifera]			NbS00001001g0017.1	23.688	186.337	2.97568	186.428	2.97639	142.921	2.59298	105.414	2.15384	163.409	2.78626
STR	gi|337732515|gb|AEI71779.1|/0/JOKA2 [Nicotiana tabacum]			NbS00001565g0005.1	2.78758	59.3602	4.41241	63.9374	4.51958	38.8937	3.80245	29.2597	3.39183	39.0423	3.80795
STR	gi|114208|sp|P25317.1|GSTXA_TOBAC/1.30173e-119/RecName: Full=Probable glutathione S-transferase parA; AltName: Full=Auxin-regulated protein parA; AltName: Full=STR246C protein			NbS00002272g0007.1	21.6638	52.697	1.28244	236.208	3.4467	93.0773	2.10314	93.4575	2.10903	87.7364	2.01789
STR	gi|68299217|emb|CAJ13709.1|/6.15318e-69/glutathione S-transferase 12 [Capsicum chinense]			NbS00003017g0007.1	106.028	353.302	1.73645	479.234	2.17628	303.122	1.51545	185.778	-	290.968	1.45641
STR	gi|47558819|gb|AAT35533.1|/7.17024e-95/CAPIP2 [Capsicum annuum]			NbS00003054g0022.1	13.5779	67.9601	2.32343	69.7377	2.36068	39.3544	1.53527	47.6748	1.81197	55.9536	2.04298
STR	gi|5381253|dbj|BAA82306.1|/1.99612e-118/peroxidase [Nicotiana tabacum]			NbS00003851g0014.1	12.7629	549.861	5.42904	881.878	6.11055	358.24	4.8109	136.391	3.41772	207.577	4.02362
STR	gi|55792624|gb|AAV65395.1|/5.62915e-09/SAR8.2m, partial [Nicotiana benthamiana]		SAR8 gene, systemic aquired resistance	NbS00006278g0008.1	1233.73	3980.54	1.68994	5057.16	2.0353	2786.47	1.17541	5758.13	2.22257	6429.25	2.38162
STR	gi|211906480|gb|ACJ11733.1|/0/catalase [Gossypium hirsutum]			NbS00006577g0027.1	8.01075	102.078	3.6716	66.9148	3.06232	49.7527	2.63477	23.5737	1.55717	49.043	2.61404
STR	gi|416651|sp|Q03664.1|GSTX3_TOBAC/2.05715e-90/RecName: Full=Probable glutathione S-transferase; AltName: Full=Auxin-induced protein PCNT103			NbS00008099g0221.1	1.68224	106.439	5.9835	389.054	7.85344	99.3772	5.88446	45.213	4.74828	38.9513	4.53322
STR	gi|60459397|gb|AAX20044.1|/2.12248e-98/probable glutathione-S-transferase [Capsicum annuum]			NbS00008099g0223.1	36.9068	176.655	2.25897	288.474	2.96648	144.734	1.97145	144.385	1.96796	147.966	2.00331
STR	gi|64976605|dbj|BAD98313.2|/3.49331e-146/peroxidase [Nicotiana tabacum]			NbS00009593g0008.1	56.2085	834.548	3.89213	893.208	3.99014	859.202	3.93414	317.931	2.49985	382.094	2.76507
STR	gi|50400860|sp|Q43497.1|MDAR_SOLLC/0/RecName: Full=Monodehydroascorbate reductase; Short=MDAR; AltName: Full=Ascorbate free radical reductase; Short=AFR reductase			NbS00009732g0022.1	82.6776	152.416	-	275.073	1.73425	188.522	1.18916	155.811	-	162.234	-
STR	gi|225441862|ref|XP_002284216.1|/1.09603e-84/PREDICTED: heat stress transcription factor B-3-like [Vitis vinifera]			NbS00012173g0011.1	48.4402	247.712	2.35439	439.742	3.18238	201.586	2.05712	161.981	1.74155	160.264	1.72617
STR	gi|217323620|gb|ACK38177.1|/1.26356e-46/hydrogen peroxide-induced 1 [Nicotiana tabacum]			NbS00013010g0006.1	39.8983	277.454	2.79785	488.179	3.61301	177.032	2.14961	167.863	2.07288	149.08	1.90169
STR	gi|1705613|sp|P49319.2|CATA1_TOBAC/0/RecName: Full=Catalase isozyme 1; AltName: Full=Salicylic acid-binding protein; Short=SABP			NbS00013764g0007.1	775.612	2549.69	1.71692	3934.06	2.34261	4603.34	2.56927	1761.19	1.18315	1700.95	1.13294
STR	gi|63253080|dbj|BAD98314.1|/2.37721e-168/peroxidase [Nicotiana tabacum]			NbS00013780g0007.1	24.5715	525.611	4.41894	1791.07	6.18769	713.518	4.85989	183.062	2.89728	250.85	3.35177
STR	gi|225626263|gb|ACN97181.1|/7.06464e-145/peroxidase [Populus trichocarpa]			NbS00016101g0008.1	75.852	1013	3.7393	536.882	2.82334	327.097	2.10846	232.766	1.61762	597.755	2.97829
STR	gi|5453379|gb|AAD43561.1|AF155124_1/3.59059e-135/bacterial-induced peroxidase precursor [Gossypium hirsutum]			NbS00018998g0013.1	191.666	867.889	2.17892	571.507	1.57618	682.993	1.83328	431.546	1.17092	463.731	1.27469
STR	gi|75326590|sp|Q76CU2.1|PDR1_TOBAC/0/RecName: Full=Pleiotropic drug resistance protein 1; AltName: Full=NtPDR1			NbS00019903g0005.1	46.1783	99.2215	1.10344	107.055	1.21306	114.183	1.30606	75.5796	-	72.9008	-
STR	gi|255548257|ref|XP_002515185.1|/0/multidrug resistance protein 1, 2, putative [Ricinus communis]			NbS00020002g0005.1	18.9158	48.8758	1.36953	55.8963	1.56316	93.0526	2.29845	56.7806	1.5858	65.2522	1.78643
STR	gi|342160852|gb|AEL16462.1|/9.13127e-77/type II peroxiredoxin E [Vitis vinifera]			NbS00020804g0002.1	75.9983	367.55	2.2739	277.097	1.86635	199.149	1.38981	295.119	1.95726	283.424	1.89893
STR	gi|337732515|gb|AEI71779.1|/0/JOKA2 [Nicotiana tabacum]		Autophagy	NbS00020932g0004.1	3.8287	42.0718	3.45793	44.7938	3.54837	33.199	3.11621	19.8931	2.37734	24.6918	2.6891
STR	gi|82734828|gb|ABB89735.1|/3.55501e-72/ERD15 [Capsicum annuum]			NbS00022758g0009.1	110.984	263.974	1.25005	469.682	2.08133	277.673	1.32304	359.84	1.69701	253.713	1.19285
STR	gi|290760236|gb|ADD54643.1|/1.15991e-141/peroxidase [Bruguiera gymnorhiza]			NbS00026042g0004.1	0.283092	138.762	8.93712	50.6841	7.48412	40.6383	7.16542	16.5742	5.87153	67.4296	7.89597
STR	gi|46452120|gb|AAS98165.1|/2.35138e-152/hypersensitive-induced reaction protein [Capsicum annuum]			NbS00026918g0022.1	33.6215	99.2054	1.56103	300.678	3.16076	127.605	1.92423	131.628	1.96901	100.858	1.58487
STR	gi|255561681|ref|XP_002521850.1|/2.68315e-80/Peroxidase 30 precursor, putative [Ricinus communis]			NbS00030602g0010.1	0.434008	136.138	8.29313	285.234	9.36021	61.9078	7.15625	34.9174	6.33008	30.6258	6.14088
STR	gi|61697137|gb|AAX53172.1|/1.90408e-132/peroxidase [Populus alba x Populus tremula var. glandulosa]			NbS00032620g0003.1	23.4975	147.325	2.64843	85.4513	1.8626	153.04	2.70333	44.9897	-	34.6675	-
STR	gi|387600326|gb|AFJ92671.1|/2.39772e-26/ERD protein [Vitis amurensis]			NbS00043633g0005.1	10.2486	77.9393	2.92692	468.855	5.51564	51.826	2.33824	70.628	2.78481	49.6331	2.27587
STR	gi|350535435|ref|NP_001234450.1|/1.46533e-109/Bax inhibitor [Solanum lycopersicum], protects against ER-stress induced apoptosis, regulate autophagy			NbS00044481g0005.1	61.4398	220.206	1.84161	207.296	1.75445	158.143	1.36399	156.739	1.35112	142.025	1.20891
STR	gi|255545176|ref|XP_002513649.1|/6.73557e-104/heat shock protein, putative [Ricinus communis]			NbS00047419g0011.1	4.70606	131.694	4.80652	57.5966	3.61339	45.5055	3.27345	81.7963	4.11944	53.1628	3.49782
STR	gi|336093137|gb|AEI01103.1|/4.04656e-121/glutathione transferase [Nicotiana benthamiana]			NbS00049661g0007.1	188.744	440.626	1.22312	712.073	1.91559	439.627	1.21985	530.965	1.49218	374.366	-
STR	gi|416652|sp|Q03666.1|GSTX4_TOBAC/1.08641e-118/RecName: Full=Probable glutathione S-transferase; AltName: Full=Auxin-induced protein PCNT107			NbS00059105g0003.1	280.414	428.731	-	671.727	1.26031	410.257	-	524.559	-	454.042	-
STR	gi|63253080|dbj|BAD98314.1|/1.14986e-121/peroxidase [Nicotiana tabacum]			NbS00060161g0003.1	7.30662	152.03	4.37901	88.0432	3.59094	230.974	4.98238	118.737	4.02242	83.8784	3.52102
STR	gi|297733983|emb|CBI15230.3|/3.11692e-79/unnamed protein product [Vitis vinifera]	At1g74590, At5g62480	gluthatione S-transferase	NbS00001370g0019.1	0.653704	33.2492	5.66854	23.0704	5.14126	29.4848	5.49519	69.8433	6.73934	8.54293	3.70802
TRA (Transport mechanisms)	gi|359474803|ref|XP_003631535.1|/4.51917e-150/PREDICTED: lysine histidine transporter-like 8-like [Vitis vinifera]	At1g47670, At4g35180	transmembrane amino acid transporter	NbS00012341g0007.1	3.43628	120.733	5.13483	213.3	5.95589	149.8	5.44604	144.452	5.3936	99.4921	4.85566
TRA	gi|356495939|ref|XP_003516828.1|/0/PREDICTED: probable nitrite transporter At1g68570-like [Glycine max]	At1g68570	Major facilitator superfamily protein, functions in transporter activity	NbS00024378g0007.1	3.22857	121.37	5.23237	248.771	6.26778	71.6695	4.47239	27.8686	3.10967	45.5704	3.81913
TRA	gi|359476700|ref|XP_002266907.2|/1.06787e-116/PREDICTED: CRAL-TRIO domain-containing protein C23B6.04c [Vitis vinifera]	At1g75170, At4g36640	phosphatidyl inositol transfer	NbS00013168g0009.1	0.668349	79.6162	6.89632	36.7272	5.7801	59.6877	6.48069	91.3907	7.0953	41.9218	5.97096
TRA	gi|225448934|ref|XP_002272074.1|/0/PREDICTED: uncharacterized protein LOC100266758 [Vitis vinifera]	At2g39210, At2g28120	ER to Golgi vesicle-mediated transport, amino acid import, amino acid transport, defense response to fungus, response to endoplasmic reticulum stress	NbS00056530g0001.1	27.6284	134.734	2.28589	99.5073	1.84865	105.306	1.93036	142.753	2.3693	132.814	2.26518
TRA	gi|311893257|dbj|BAJ25798.1|/3.25031e-18/putative non-specific lipid-transfer protein type 2 subfamily [Nicotiana tabacum]	At3g18280	lipid transfer 2S albumin	NbS00007655g0001.1	148.062	4315.64	4.8653	4942	5.06082	3706.55	4.6458	1929.25	3.70376	2992.55	4.3371
TRA	gi|224069160|ref|XP_002326289.1|/3.86239e-43/copper transporter [Populus trichocarpa]	At5g20650	Encodes COPT5, a member of copper transporter family	NbS00028192g0003.1	141.814	886.498	2.64412	661.846	2.2225	1034.73	2.86719	839.571	2.56566	674.918	2.25072
TRA	gi|5734440|emb|CAB52689.1|/0/hexose transporter [Solanum lycopersicum]	At5g26340	Encodes a protein with high affinity, hexose-specific/H+ symporter activity. Located in cytoplasm, membrane, plasma membrane, plasmodesma.	NbS00058697g0004.1	93.0251	468.128	2.33121	442.619	2.25037	533.222	2.51904	282.298	1.60152	351.05	1.91599
TRA	gi|5734440|emb|CAB52689.1|/0/hexose transporter [Solanum lycopersicum]	At5g26340	Encodes a protein with high affinity, hexose-specific/H+ symporter activity. Located in cytoplasm, membrane, plasma membrane, plasmodesma.	NbS00062251g0003.1	30.8257	234.927	2.93001	310.085	3.33046	192.542	2.64297	124.284	2.01144	126.204	2.03355
TRA	gi|1778145|gb|AAB40648.1|/6.88218e-173/phosphate/phosphoenolpyruvate translocator precursor [Nicotiana tabacum]	At5g33320, At3g01550	A plastid inner envelope protein PPT (phosphoenolpyruvate/phosphate translocator) that catalyzes the transport of phosphoenolpyruvate and phosphate across the inner envelope membrane of plastids.	NbS00054384g0003.1	11.2348	139.15	3.6306	126.654	3.49484	55.4114	2.30221	118.279	3.39615	84.9592	2.9188
TRA	gi|255571236|ref|XP_002526568.1|/0/oligopeptide transporter, putative [Ricinus communis]	At5g46040, At5g46050, At5g46060	peptide transporter 3	NbS00022422g0012.1	0.214021	51.3557	7.90663	25.1342	6.87576	16.6181	6.27885	121.729	9.15171	1.965	3.1987
TRA	gi|297734006|emb|CBI15253.3|/0/unnamed protein product [Vitis vinifera]	e.g At5g61740	ABC2 homolog	NbS00023050g0116.1	13.0876	130.985	3.32313	41.5661	1.66721	85.8976	2.71442	133.78	3.35359	109.567	3.06555
TRA	gi|255569839|ref|XP_002525883.1|/0/oligopeptide transporter, putative [Ricinus communis]	e.g. At1g65730	yellow stripe like, metal transport	NbS00015668g0009.1	89.1739	913.273	3.35635	482.389	2.4355	590.268	2.72668	479.738	2.42755	466.209	2.38628
TRA	gi|255569839|ref|XP_002525883.1|/0/oligopeptide transporter, putative [Ricinus communis]	e.g. At1g65730	yellow stripe like, metal transport	NbS00016871g0005.1	17.8822	458.986	4.68186	271.999	3.92701	190.095	3.41013	159.042	3.15281	184.061	3.36359
TRA	gi|224142179|ref|XP_002324436.1|/0/predicted protein [Populus trichocarpa]	e.g. At1g77210, At4g02050	Sugar transport proteins (AtSTPs) in volved in monosaccharide transport	NbS00004424g0012.1	15.7146	98.8899	2.65372	173.967	3.46864	146.974	3.22538	81.4352	2.37355	65.7429	2.06473
TRA	gi|359491532|ref|XP_002279249.2|/0/PREDICTED: NF-X1-type zinc finger protein NFXL1-like [Vitis vinifera]	e.g. At2g40540, At1g70300	putative potassium transporter	NbS00010677g0007.1	4.73339	56.3215	3.57274	34.213	2.8536	30.0019	2.66411	59.8199	3.65968	43.738	3.20794
TRA	gi|159141802|gb|ABK63964.2|/0/PT3 [Nicotiana tabacum]	e.g. At3g54700, At2g38940	Phosphate transporter	NbS00006199g0004.1	13.1635	164.487	3.64335	113.176	3.10396	92.5275	2.81334	47.0983	1.83913	146.521	3.47649
TRA	gi|297804044|ref|XP_002869906.1|/0/hypothetical protein ARALYDRAFT_329490 [Arabidopsis lyrata subsp. lyrata]	e.g. At4g21120, At2g34960	Amino acid transporter, ER to Golgi vesicle-mediated transport	NbS00048084g0005.1	4.1788	28.2873	2.759	65.3858	3.96782	46.37	3.47203	15.9621	1.93349	15.136	1.85682
TRA	gi|356570770|ref|XP_003553557.1|/3.50898e-42/PREDICTED: uncharacterized protein LOC100795652 [Glycine max]	e.g. At5g60800, At2g36950	Heavy metal transport/detoxification superfamily protein	NbS00000715g0209.1	3.44222	77.1482	4.48622	122.037	5.14783	25.8957	2.9113	12.5505	1.86634	19.9915	2.53797
TRA	gi|297734038|emb|CBI15285.3|/0/unnamed protein product [Vitis vinifera]	e.g. At5g62680, At1g18880	A high-affinity proton-dependent glucosinolate-specific transporter that is crucial for the transport of both methionine- and tryptophan-derived glucosinolates to seeds, encodes a low-afﬁnity plasma membrane nitrate transporter expressed in the companion cells of root phloem, respectively	NbS00015339g0009.1	106.155	259.736	1.29087	199.189	-	368.833	1.79679	220.504	1.05463	289.817	1.44897
TRA	gi|359497155|ref|XP_003635438.1|/0/PREDICTED: ABC transporter G family member 11-like [Vitis vinifera]			NbC26133540g0004.1	16.1752	149.438	3.20768	216.108	3.7399	278.1	4.10375	100.493	2.63524	75.4242	2.22124
TRA	gi|238769997|dbj|BAH66919.1|/0/metal transporter [Nicotiana tabacum]			NbS00001817g0019.1	18.5323	158.044	3.09221	102.492	2.4674	55.5986	1.585	119.514	2.68906	120.201	2.69733
TRA	gi|225456868|ref|XP_002279861.1|/4.31096e-59/PREDICTED: high-affinity nitrate transporter 3.2 [Vitis vinifera]			NbS00003014g0010.1	51.4198	277.574	2.43248	340.099	2.72556	447.719	3.1222	278.495	2.43726	315.788	2.61856
TRA	gi|8248034|gb|AAF74025.1|AF156696_1/0/inorganic phosphate transporter [Nicotiana tabacum]			NbS00006199g0011.1	90.0108	455.09	2.33798	253.791	1.49547	454.141	2.33497	307.731	1.7735	284.775	1.66165
TRA	gi|359483792|ref|XP_002264957.2|/2.12672e-104/PREDICTED: aquaporin NIP1-2 [Vitis vinifera]			NbS00006570g0007.1	8.04071	24.2765	1.59417	181.543	4.49684	13.9628	-	16.5872	1.04468	17.2072	1.09762
TRA	gi|197690586|emb|CAQ58420.1|/0/sucrose transporter [Nicotiana tabacum]			NbS00008529g0007.1	313.022	605.632	-	221.469	-	634.715	1.01985	407.199	-	481.807	-
TRA	gi|255556097|ref|XP_002519083.1|/3.5297e-160/sugar transporter, putative [Ricinus communis]			NbS00008780g0001.1	71.0823	277.265	1.9637	90.93	-	228.925	1.68731	145.437	1.03283	141.411	-
TRA	gi|255567305|ref|XP_002524633.1|/0/Cyclic nucleotide-gated ion channel, putative [Ricinus communis]			NbS00009852g0006.1	25.4653	114.414	2.16765	88.1356	1.79119	119.347	2.22856	111.551	2.1311	88.6826	1.80012
TRA	gi|255561457|ref|XP_002521739.1|/2.57402e-102/auxin:hydrogen symporter, putative [Ricinus communis]			NbS00010250g0021.1	0.421626	16.1146	5.25626	75.1132	7.47696	22.7118	5.75134	7.59721	4.17143	12.5139	4.89142
TRA	gi|359483792|ref|XP_002264957.2|/3.87614e-98/PREDICTED: aquaporin NIP1-2 [Vitis vinifera]			NbS00011108g0038.1	12.2664	108.316	3.14246	181.516	3.88731	73.384	2.58075	50.5041	2.04169	34.7892	1.50393
TRA	gi|225443922|ref|XP_002278732.1|/6.47354e-176/PREDICTED: probable inositol transporter 2 isoform 1 [Vitis vinifera]			NbS00016511g0004.1	4.66753	123.256	4.72286	42.6044	3.19027	56.892	3.6075	64.3827	3.78594	96.7097	4.37293
TRA	gi|356539537|ref|XP_003538254.1|/0/PREDICTED: peptide transporter PTR1-like [Glycine max]			NbS00017248g0002.1	31.5701	83.2891	1.39957	79.9084	1.33979	147.786	2.22687	104.578	1.72794	79.0733	1.32463
TRA	gi|350537845|ref|NP_001234569.1|/0/sulfate transporter 2 [Solanum lycopersicum]			NbS00017418g0004.1	41.8426	161.231	1.94608	83.34	-	217.074	2.37515	101.738	1.28181	111.678	1.41631
TRA	gi|255543056|ref|XP_002512591.1|/0/nitrate transporter, putative [Ricinus communis]			NbS00017492g0016.1	0.297517	461.367	10.5987	217.769	9.51561	52.599	7.46592	22.0949	6.2146	61.8642	7.69999
TRA	gi|225433847|ref|XP_002263742.1|/3.61141e-100/PREDICTED: probable inositol transporter 1 [Vitis vinifera]			NbS00022995g0011.1	17.5975	114.74	2.70492	225.506	3.67973	46.0449	1.38767	37.8627	1.10541	51.9886	1.56283
TRA	gi|356516766|ref|XP_003527064.1|/0/PREDICTED: ABC transporter A family member 2-like [Glycine max]			NbS00023050g0117.1	9.54161	58.169	2.60795	13.4972	-	35.5391	1.8971	38.9962	2.03103	32.8186	1.78221
TRA	gi|126567465|dbj|BAF48331.1|/0/putative yellow stripe-like protein [Nicotiana tabacum]			NbS00025486g0006.1	65.9516	195.22	1.56562	157.917	1.25969	220.163	1.73909	171.808	1.38132	177.95	1.43199
TRA	gi|255564132|ref|XP_002523063.1|/0/multidrug resistance-associated protein 2, 6 (mrp2, 6), abc-transoprter, putative [Ricinus communis]			NbS00026351g0004.1	43.9878	148.109	1.75149	78.8082	-	129.8	1.56111	110.516	1.32908	107.931	1.29493
TRA	gi|225432830|ref|XP_002279629.1|/0/PREDICTED: putative calcium-transporting ATPase 13, plasma membrane-type-like [Vitis vinifera]			NbS00027624g0003.1	1.038	37.8078	5.1868	17.0341	4.03654	54.9334	5.7258	36.226	5.12514	37.89	5.18993
TRA	gi|224116510|ref|XP_002331915.1|/2.70062e-104/aquaporin, MIP family, TIP subfamily [Populus trichocarpa]	At1g178101		NbS00028788g0004.1	0.504293	222.32	8.78416	287.288	9.15402	129.23	8.00146	40.1261	6.31414	28.7065	5.83097
TRA	gi|255561457|ref|XP_002521739.1|/2.13366e-127/auxin:hydrogen symporter, putative [Ricinus communis]			NbS00030960g0025.1	1.66251	25.5984	3.94462	122.076	6.19827	38.7678	4.54342	19.5977	3.55925	31.4674	4.24242
TRA	gi|311893257|dbj|BAJ25798.1|/1.48515e-34/putative non-specific lipid-transfer protein type 2 subfamily [Nicotiana tabacum]			NbS00048703g0001.1	1341.05	6044.46	2.17226	8507.68	2.66541	5054.77	1.91429	4395.9	1.7128	6619.48	2.30336
TRA	gi|22001520|sp|P58905.1|AMT11_SOLLC/0/RecName: Full=Ammonium transporter 1 member 1; AltName: Full=LeAMT1;1			NbS00056501g0001.1	13.1551	159.104	3.59627	99.2482	2.91542	92.9524	2.82087	83.005	2.65758	72.2854	2.45808
TRA	gi|224069160|ref|XP_002326289.1|/9.76081e-43/copper transporter [Populus trichocarpa]			NbS00056859g0001.1	98.2733	560.141	2.51092	476.014	2.27613	585.295	2.57429	573.98	2.54613	468.061	2.25182
TRA	gi|19885|emb|CAA47324.1|/0/monosaccharid transporter [Nicotiana tabacum]			NbS00061478g0003.1	20.6214	51.3535	1.31632	201.893	3.29137	81.437	1.98154	45.6048	1.14504	43.0888	1.06317
TRA	gi|19885|emb|CAA47324.1|/0/monosaccharid transporter [Nicotiana tabacum]	At1g11260, At4g21480	H+/hexose cotransporter, sugar transporter STP12, respectively	NbS00006080g0002.1	63.8253	120.985	-	328.833	2.36515	170.481	1.41741	154.678	1.27707	142.05	1.15419
TRF (Transcription factors)	gi|126013406|gb|ABN69038.1|/2.20879e-147/WRKY protein [Solanum tuberosum]	At1g62300, At4g04450, At4g22070	WRKY DNA binding domain	NbS00024054g0001.1	17.3559	81.0825	2.22397	125.833	2.85802	97.2964	2.48696	42.7602	1.30085	60.2558	1.79568
TRF	gi|118490007|gb|ABK96797.1|/8.28956e-104/NAC domain protein NAC2 [Solanum tuberosum]	At1g69490	NAC domain protein	NbS00028594g0003.1	5.21934	31.4367	2.59051	90.0256	4.1084	42.4221	3.02288	26.062	2.32001	27.9369	2.42024
TRF	gi|255568665|ref|XP_002525305.1|/1.16342e-73/DNA binding protein, putative [Ricinus communis]	At3g54320	Wrinkled1	NbS00019175g0002.1	3.1677	0.366968	-3.10971	147.947	5.5455	0.479484	-2.72388	0.949345	-1.73843	1.01406	-1.6433
TRF	gi|255568665|ref|XP_002525305.1|/9.11402e-77/DNA binding protein, putative [Ricinus communis]	At3g54320	Wrinkled1	NbS00061229g0004.1	0.838101	0.109112	-	153.815	7.51986	0.0554427	-3.91805	0.263455	-	0.469021	-
TRF	gi|10798760|dbj|BAB16432.1|/9.17861e-174/WRKY transcription factor NtEIG-D48 [Nicotiana tabacum]	At4g24240	Sequence similarity to the WRKY transcription factor gene family.	NbS00014473g0005.1	98.5976	273.207	1.47037	258.659	1.39143	359.846	1.86775	190.9	-	240.63	1.28719
TRF	gi|350539948|ref|NP_001234845.1|/0/Prf interactor 30137 [Solanum lycopersicum]	e.g. At1g06150	EMBRYO DEFECTIVE 1444 (EMB1444); sequence-specific DNA binding transcription factor activity	NbS00032318g0006.1	7.27911	61.9621	3.08955	39.5934	2.44342	20.68	1.5064	25.2078	1.79204	82.908	3.50968
TRF	gi|118490007|gb|ABK96797.1|/4.37989e-118/NAC domain protein NAC2 [Solanum tuberosum]	e.g. At1g69490	NAC domain protein	NbS00023955g0006.1	5.16542	97.6304	4.24037	296.016	5.84064	105.441	4.35141	74.5468	3.85119	64.576	3.64404
TRF	gi|255586406|ref|XP_002533849.1|/0/nuclear transcription factor, X-box binding, putative [Ricinus communis]	e.g. At2g40540, At1g70300	putative potassium transporter	NbS00022615g0014.1	0.0428141	54.0953	10.3032	44.7776	10.0305	12.1929	8.15374	17.7147	8.69265	8.08642	7.56127
TRF	gi|350540630|ref|NP_001234244.1|/5.49714e-97/CONSTANS interacting protein 2a [Solanum lycopersicum]	e.g. At3g48590, At5g63470	Nuclear factor Y, regulates transcription, DNA binding	NbS00009113g0004.1	69.7204	429.275	2.62225	327.424	2.23151	368.063	2.4003	303.026	2.11979	197.893	1.50507
TRF	gi|156118328|gb|ABU49725.1|/1.75924e-92/WRKY transcription factor 6 [Solanum tuberosum]	e.g. At3g56400	WRKY DNA binding domain	NbS00016974g0002.1	118.936	408.993	1.78189	379.935	1.67557	627.176	2.39868	573.033	2.26843	538.838	2.17967
TRF	gi|156118328|gb|ABU49725.1|/3.93945e-104/WRKY transcription factor 6 [Solanum tuberosum]	e.g. At3g56400	WRKY DNA binding domain	NbS00025409g0005.1	25.2578	183.661	2.86224	202.146	3.0006	254.531	3.33304	236.614	3.22773	258.447	3.35507
TRF	gi|7406997|gb|AAF61864.1|AF193771_1/2.16174e-109/DNA-binding protein 4 [Nicotiana tabacum]	e.g. At3g56400	WRKY DNA binding domain	NbS00029718g0002.1	63.117	321.976	2.35085	578.095	3.19521	357.99	2.50382	389.556	2.62573	403.579	2.67675
TRF	gi|6683537|dbj|BAA89235.1|/7.08996e-129/unnamed protein product [Nicotiana tabacum]	e.g. At4g22070	WRKY DNA binding domain	NbS00036148g0004.1	24.6407	354.201	3.84546	343.452	3.80099	349.645	3.82678	409.303	4.05405	516.545	4.38978
TRF	gi|311780299|gb|ADQ08688.1|/8.97287e-162/NAC transcription factor [Nicotiana tabacum]	e.g. At5g08790	NAC domain protein	NbS00019367g0016.1	15.0159	68.2082	2.18345	97.0488	2.69222	89.9449	2.58255	71.3631	2.24868	70.1934	2.22484
TRF	gi|89258368|gb|ABD65407.1|/3.11365e-165/putative ethylene-responsive element binding protein [Capsicum annuum]			NbS00016976g0005.1	151.477	434.983	1.52186	583.716	1.94617	291.496	-	622.571	2.03914	416.521	1.45929
TRF	gi|359485613|ref|XP_002269696.2|/3.61127e-117/PREDICTED: WRKY transcription factor 6-like [Vitis vinifera]		WRKY DNA binding domain	NbS00021694g0101.1	37.9536	151.294	1.99505	102.147	1.42833	140.503	1.88829	124.412	1.71281	112.683	1.56997
TRF	gi|255544250|ref|XP_002513187.1|/2.28999e-62/DNA binding protein, putative [Ricinus communis]		basic helix loop helix DNA binding	NbS00025207g0009.1	16.5037	28.4425	-	93.6091	2.50386	46.4784	1.49377	36.8265	1.15796	18.0859	-
TRF	gi|283131248|dbj|BAI63296.1|/0/double WRKY type transfactor [Nicotiana benthamiana]		WRKY DNA binding domain	NbS00027155g0008.1	98.3784	126.507	-	236.684	1.26655	166.023	-	150.164	-	147.768	-
TRF	gi|356509338|ref|XP_003523407.1|/1.10728e-74/PREDICTED: transcriptional corepressor SEUSS-like [Glycine max]	At1g43850, At5g62090	seuss transcriptional repressor	NbS00019856g0008.1	0.0902612	26.1755	8.1799	24.6802	8.09503	26.0187	8.17123	62.9356	9.44556	2.60454	4.85078
UNK (Unknown functions)	gi|297845142|ref|XP_002890452.1|/0/hypothetical protein ARALYDRAFT_472406 [Arabidopsis lyrata subsp. lyrata]	At1g21680, At1g21670	unknown	NbS00038419g0007.1	103.583	343.551	1.72974	158.114	-	289.44	1.48248	253.348	1.29034	282.813	1.44907
UNK	gi|255558276|ref|XP_002520165.1|/5.429e-118/conserved hypothetical protein [Ricinus communis]	At1g27150, At1g27110	Tetratricopeptide repeat (TPR)-like superfamily protein	NbS00017410g0011.1	60.4043	231.586	1.93882	335.858	2.47513	275.867	2.19125	185.162	1.61606	187.456	1.63383
UNK	gi|225457608|ref|XP_002273917.1|/7.7792e-43/PREDICTED: uncharacterized protein LOC100242710 [Vitis vinifera]	At1g42960	protein localized to the inner membrane of the chloroplast.	NbS00010076g0010.1	178.73	417.198	1.22295	463.299	1.37416	334.87	-	719.477	2.00917	426.449	1.25459
UNK	gi|76161010|gb|ABA40468.1|/1.27688e-30/Drm3-like protein [Solanum tuberosum]	At1g56220	Dormancy/auxin associated family protein	NbS00007750g0013.1	7.83704	30.6091	1.96558	355.484	5.50333	37.9197	2.27457	18.5584	1.24369	14.5546	-
UNK	gi|357460623|ref|XP_003600593.1|/5.98747e-11/hypothetical protein MTR_3g064040 [Medicago truncatula]	At1g65720	unknown	NbS00024042g0001.1	354.363	1166.55	1.71894	601.838	-	1082.93	1.61164	738.409	1.05919	680.278	-
UNK	gi|13699079|dbj|BAB41200.1|/2.23373e-97/unnamed protein product [Nicotiana tabacum]	At1g76600, At1g21010	unknown	NbS00014451g0002.1	20.4073	166.052	3.02447	274.663	3.7505	176.1	3.10924	83.5731	2.03395	95.8048	2.23101
UNK	gi|338815365|gb|AEJ08745.1|/2.68207e-163/RSI3 [Solanum tuberosum]	At2g17120	unknown	NbS00038801g0008.1	45.6605	152.542	1.74019	102.26	1.16323	268.553	2.55619	130.334	1.5132	114.822	1.33038
UNK	-	At2g28570	unknown, Solanum specific sequence?	NbS00011053g0001.1	25.3013	554.528	4.45398	1225.45	5.59795	334.107	3.72302	1222.38	5.59433	226.275	3.16079
UNK	gi|225439372|ref|XP_002270072.1|/0/PREDICTED: uncharacterized protein LOC100254761 isoform 1 [Vitis vinifera]	At3g11760, At5g04860	unknown	NbS00007213g0010.1	6.22099	21.9293	1.81765	64.982	3.38482	30.2025	2.27945	13.4237	1.10957	19.583	1.65438
UNK	gi|10798750|dbj|BAB16427.1|/2.02409e-70/NtEIG-E80 [Nicotiana tabacum]	At3g54040, At5g52390	PAR1 protein, unknown function	NbS00035219g0003.1	263.837	917.388	1.79789	750.213	1.50766	1228.04	2.21865	766.922	1.53943	680.58	1.36712
UNK	gi|312282829|dbj|BAJ34280.1|/2.24457e-29/unnamed protein product [Thellungiella halophila]	At3g56240, At1g66240	involved in metal ion transport	NbS00007629g0007.1	580.417	1719.38	1.56673	1040.05	-	1761.79	1.60188	1996.51	1.78232	1605.75	1.46809
UNK	gi|225459249|ref|XP_002285764.1|/7.74361e-117/PREDICTED: uncharacterized protein LOC100253906 [Vitis vinifera]	At4g08950	unknown	NbS00019202g0002.1	6.62555	47.7654	2.84985	74.4815	3.49077	222.875	5.07205	225.064	5.08615	75.4309	3.50904
UNK	gi|351723717|ref|NP_001236009.1|/1.85348e-37/CASP-like protein 5 [Glycine max]	At4g15630, At4g15620	unknown function, expressed in dry seed	NbS00032162g0004.1	49.5436	433.463	3.12914	869.383	4.13322	467.287	3.23754	209.07	2.07722	262.108	2.40339
UNK	gi|225427599|ref|XP_002270781.1|/1.26302e-161/PREDICTED: uncharacterized protein LOC100264895 [Vitis vinifera]	At4g19160	unknown	NbS00007501g0002.1	8.91618	110.904	3.63674	129.214	3.85719	60.8097	2.7698	103.222	3.53318	91.4625	3.35868
UNK	gi|33942049|gb|AAQ55277.1|/1.64541e-48/At4g25660 [Arabidopsis thaliana]	At4g25660, At4g25680	PPPDE putative thiol peptidase family protein; CONTAINS InterPro DOMAIN/s: Protein of unknown function DUF862	NbS00000554g0001.1	121.372	1120.56	3.20671	1548.44	3.67331	1568.41	3.6918	866.334	2.83549	776.286	2.67715
UNK	gi|350537475|ref|NP_001234039.1|/4.29617e-98/expressed predominantly in leaves [Solanum lycopersicum]	At4g27450, At3g15450	Aluminium induced protein with YGL and LRDR motifs	NbS00012673g0001.1	13.2609	27.1528	1.03392	180.951	3.77035	18.7561	-	15.982	-	10.9033	-
UNK	gi|255574131|ref|XP_002527981.1|/5.52385e-144/conserved hypothetical protein [Ricinus communis]	At4g31340, At2g24420	myosin heavy-chain related	NbS00014364g0024.1	31.1262	105.515	1.76125	120.734	1.95563	60.6931	-	88.9178	1.51435	73.0033	1.22983
UNK	gi|169786772|gb|ACA79924.1|/1.72694e-93/chloroplast N receptor-interacting protein 1 [Nicotiana benthamiana]	At4g35770, At5g66040	(the two AT genes have two different functions)	NbS00005686g0010.1	170.597	92.6982	-	474.856	1.4769	167.204	-	115.741	-	130.297	-
UNK	gi|359476730|ref|XP_002274448.2|/5.80266e-129/PREDICTED: uncharacterized membrane protein YOL092W-like [Vitis vinifera]	At4g36850	PQ-loop repeat family protein / transmembrane family protein	NbS00062249g0007.1	2.03655	28.6553	3.8146	98.6759	5.5985	9.22338	2.17917	16.2508	2.99631	15.4517	2.92357
UNK	gi|359496777|ref|XP_002265108.2|/0/PREDICTED: uncharacterized protein LOC100252003 [Vitis vinifera]	At4g37900	unknown, DUF1399	NbS00020059g0008.1	13.2759	349.248	4.71737	148.88	3.48727	227.868	4.10132	190.431	3.84239	169.143	3.67137
UNK	gi|224059548|ref|XP_002299901.1|/4.9736e-113/predicted protein [Populus trichocarpa]	At5g12470	Protein of unknown function (DUF3411), chloroplast	NbS00003949g0010.1	19.0859	138.711	2.86151	103.278	2.43596	123.338	2.69204	113.552	2.57277	88.4836	2.21291
UNK	gi|76573367|gb|ABA46788.1|/1.50693e-117/unknown [Solanum tuberosum]	At5g19140	Aluminium induced protein with YGL and LRDR motifs	NbS00000068g0007.1	211.008	452.321	1.10005	336.063	-	336.34	-	635.846	1.59138	729.153	1.78892
UNK	gi|56606534|gb|AAW02789.1|/1.28724e-111/aluminum-induced protein [Codonopsis lanceolata]	At5g19140	Aluminium induced protein with YGL and LRDR motifs	NbS00001368g0005.1	157.52	407.68	1.37191	329.973	1.06682	331.426	1.07316	411.602	1.38572	460.525	1.54775
UNK	gi|356548479|ref|XP_003542629.1|/3.22765e-21/PREDICTED: uncharacterized protein LOC100805802 [Glycine max]	At5g20230	Blue copper binding protein	NbS00005302g0001.1	69.0969	1066.02	3.94747	1092.47	3.98283	1057.06	3.93529	285.263	2.0456	638.547	3.2081
UNK	gi|356548479|ref|XP_003542629.1|/4.03564e-32/PREDICTED: uncharacterized protein LOC100805802 [Glycine max]	At5g20230	Blue copper binding protein	NbS00037532g0001.1	157.777	506.259	1.68199	739.456	2.22858	817.049	2.37254	373.504	1.24324	345.267	1.12983
UNK	gi|224143233|ref|XP_002324888.1|/2.05595e-167/predicted protein [Populus trichocarpa]	At5g25250	involved in a membrane microdomain-dependent, but clathrin-independent, endocytic pathway required for optimal seedling development	NbS00002548g0010.1	38.0876	249.119	2.70944	286.661	2.91195	302.614	2.99009	298.195	2.96887	265.601	2.80187
UNK	gi|188474277|gb|ACD49738.1|/4.59916e-121/BURP domain-containing protein [Solanum tuberosum]	At5g25610	responsive to dehydration 22 (RD22) mediated by ABA	NbS00018272g0008.1	117.674	223.322	-	144.656	-	408.1	1.79413	318.236	1.4353	362.375	1.62269
UNK	gi|359491145|ref|XP_002284739.2|/2.56429e-166/PREDICTED: uncharacterized protein LOC100243857 [Vitis vinifera]	At5g61820	unknown	NbS00029070g0002.1	50.4211	409.148	3.02052	417.356	3.04918	179.319	1.83042	204.782	2.02199	269.407	2.41769
UNK	gi|359473323|ref|XP_003631291.1|/1.16039e-118/PREDICTED: uncharacterized WD repeat-containing protein alr3466-like [Vitis vinifera]	e.g. At1g24130, At5g50120	Transducin/WD40 repeat-like superfamily protein	NbS00016818g0005.1	38.2641	102.835	1.42627	155.251	2.02054	183.214	2.25947	65.2779	-	111.126	1.53814
UNK	gi|224056785|ref|XP_002299022.1|/3.36873e-173/predicted protein [Populus trichocarpa]	e.g. At1g30760, At5g44440	FAD-binding Berberine family protein, electron carrier activity, oxidoreductase activity, FAD binding	NbS00033131g0004.1	0.510493	38.1943	6.22532	211.922	8.69743	31.8498	5.96325	15.9469	4.96524	17.4758	5.09733
UNK	gi|62733643|gb|AAX95759.1|/6.49519e-39/T10O24.15, related [Solanum lycopersicum]	e.g. At1g60010, At5g50090	unknown	NbS00052991g0008.1	18.5608	88.3602	2.25114	146.488	2.98045	76.193	2.0374	64.4584	1.79611	41.0527	1.14522
UNK	gi|225424089|ref|XP_002283405.1|/1.36289e-131/PREDICTED: uncharacterized protein LOC100250808 [Vitis vinifera]	e.g. At2g01190, At3g18230	Octicosapeptide/Phox/Bem1p family protein	NbS00000597g0115.1	36.1363	91.5963	1.34184	73.1044	1.01651	165.57	2.19592	107.535	1.57328	79.3604	1.13497
UNK	gi|225424089|ref|XP_002283405.1|/1.12479e-135/PREDICTED: uncharacterized protein LOC100250808 [Vitis vinifera]	e.g. At2g01190, At3g18230	Octicosapeptide/Phox/Bem1p family protein	NbS00046879g0003.1	70.8099	136.65	-	111.721	-	254.366	1.84488	124.86	-	123.645	-
UNK	gi|380719865|gb|AFD63133.1|/1.4238e-107/senescence-associated protein [Vitis quinquangularis]	e.g. At2g23810, At4g28050	Member of Tetraspanin family	NbS00016724g0009.1	25.0198	185.781	2.89246	223.247	3.1575	136.131	2.44385	159.508	2.67249	120.48	2.26765
UNK	gi|162532861|gb|ABY16785.1|/1.40487e-53/auxin-repressed protein [Nicotiana tabacum]	e.g. At2g33830, At1g28330	Dormancy/auxin associated family protein	NbS00004204g0005.1	135.359	625.038	2.20715	1038.12	2.93912	674.319	2.31664	340.733	1.33185	389.994	1.52666
UNK	gi|357446949|ref|XP_003593750.1|/1.39508e-154/hypothetical protein MTR_2g015720 [Medicago truncatula]	e.g. At2g34070, At1g29050	TBL (Trichome birefringence-like) gene family containing a plant-specific DUF231	NbS00018270g0005.1	2.83435	55.4613	4.29039	66.9239	4.56143	75.3751	4.733	30.4044	3.42319	34.6777	3.61292
UNK	gi|351726060|ref|NP_001235834.1|/9.00045e-65/uncharacterized protein LOC100305725 [Glycine max]	e.g. At2g45140	VAMP-Associated protein that localizes to the ER and binds to the sitosterol-binding protein ORP3a	NbS00002269g0003.1	7.78503	87.3042	3.48728	90.4523	3.53838	39.7723	2.35299	133.566	4.10071	62.0342	2.99429
UNK	gi|350535054|ref|NP_001234429.1|/3.52506e-102/dicyanin precursor [Solanum lycopersicum]	e.g. At5g20230	Blue copper binding protein	NbS00005302g0011.1	40.9601	325.085	2.98852	492.148	3.5868	428.351	3.3865	153.554	1.90646	124.096	1.59917
UNK	-	e.g. At5g20230, At3g17675	Cu ion binding, electron carrier	NbC26268318g0001.1	274.618	1284.6	2.22582	1579.14	2.52364	2050.81	2.9007	779.244	1.50465	670.169	1.2871
UNK	gi|13785207|emb|CAC37355.1|/0/putative membrane protein [Solanum tuberosum]	e.g. At5g47530, At4g17280	Auxin-responsive family protein; contain domain Cytochrome b561	NbS00002670g0023.1	17.8739	75.9901	2.08796	111.388	2.63967	57.3284	1.68139	74.0726	2.05108	67.1036	1.90853
UNK	gi|13785209|emb|CAC37356.1|/2.26254e-157/putative membrane protein [Solanum tuberosum]	e.g. At5g47530, At4g17280	Auxin-responsive family protein;contain Cytochrome b561 domain	NbS00035166g0003.1	72.7546	189.761	1.38307	270.545	1.89476	216.792	1.5752	197.222	1.43871	154.613	1.08755
UNK	gi|356546868|ref|XP_003541844.1|/1.58788e-45/PREDICTED: uncharacterized protein LOC100809181, partial [Glycine max]	e.g. At5g53870, At4g27520	early nodulin-like protein (ENODL): electron carrier activity, copper ion binding	NbS00005198g0003.1	14.6377	213.843	3.86879	295.422	4.33501	243.592	4.05671	75.5042	2.36687	72.1005	2.30032
UNK	-	low identity		NbC24031742g0001.1	46.2477	1178.15	4.671	363.585	2.97484	275.347	2.5738	834.107	4.17278	3690.51	6.3183
UNK	gi|161702915|gb|ABX76298.1|/1.01313e-95/sexual organ expressed protein [Nicotiana alata]	low identity		NbC24872723g0001.1	129.531	2703.13	4.38326	645.82	2.31783	1247.46	3.26763	897.881	2.79323	7080.54	5.77249
UNK	gi|7417008|gb|AAF62404.1|AF212184_1/0/cell death associated protein [Nicotiana tabacum]	low identity		NbS00000729g0001.1	31.7889	473.011	3.89528	284.463	3.16165	410.989	3.69251	256.191	3.01063	252.163	2.98776
UNK	gi|255572069|ref|XP_002526975.1|/8.95132e-148/conserved hypothetical protein [Ricinus communis]	low identity		NbS00001273g0023.1	0.43928	63.7667	7.18152	28.6385	6.02667	29.7861	6.08335	45.0507	6.68026	48.8591	6.79734
UNK	gi|3183991|emb|CAA06414.1|/0/P69F protein [Solanum lycopersicum]	low identity		NbS00001673g0009.1	65.2036	144.418	1.14723	162.259	1.31528	190.95	1.55017	82.6554	-	143.371	1.13673
UNK	gi|388513173|gb|AFK44648.1|/1.29588e-117/unknown [Medicago truncatula]	low identity		NbS00005333g0005.1	3.85613	93.9885	4.60726	51.8472	3.74904	25.9907	2.75277	32.5912	3.07926	63.9761	4.05231
UNK	-	low identity		NbS00005891g0007.1	3.50326	516.521	7.20398	503.359	7.16675	973.352	8.11812	193.176	5.78507	229.951	6.03649
UNK	gi|224085053|ref|XP_002307472.1|/8.86512e-100/predicted protein [Populus trichocarpa]	low identity		NbS00006006g0011.1	15.948	77.3433	2.2779	131.704	3.04586	71.9251	2.17312	46.2414	1.53581	54.8816	1.78295
UNK	gi|133711801|gb|ABO36619.1|/1.11587e-91/hypothetical protein LYC_68t000001 [Solanum lycopersicum]	low identity		NbS00006278g0007.1	50.6318	143.234	1.50026	136.831	1.43428	248.665	2.29609	258.238	2.35058	231.334	2.19186
UNK	gi|296081295|emb|CBI17739.3|/9.82591e-120/unnamed protein product [Vitis vinifera]	low identity		NbS00009362g0016.1	0.963619	80.3232	6.38121	108.333	6.8128	33.6176	5.12461	8.66883	3.1693	7.45036	2.95078
UNK	gi|357474967|ref|XP_003607769.1|/2.83134e-18/hypothetical protein MTR_4g082550 [Medicago truncatula]	low identity		NbS00010447g0003.1	28.457	192.399	2.75724	186.392	2.71148	267.128	3.23068	111.178	1.96602	128.013	2.16944
UNK	gi|161702915|gb|ABX76298.1|/6.73077e-97/sexual organ expressed protein [Nicotiana alata]	low identity		NbS00018395g0002.1	1.16775	174.454	7.22297	18.7452	4.00471	53.6888	5.52281	48.0263	5.36202	489.719	8.71207
UNK	gi|161702915|gb|ABX76298.1|/6.29621e-15/sexual organ expressed protein [Nicotiana alata]	low identity		NbS00018395g0003.1	31.5498	713.339	4.49888	122.022	1.95144	429.348	3.76644	199.962	2.66402	1741.03	5.78616
UNK	gi|255545648|ref|XP_002513884.1|/0/conserved hypothetical protein [Ricinus communis]	low identity		NbS00018872g0004.1	2.72516	31.6975	3.53996	102.208	5.22903	30.3149	3.47562	23.9522	3.13575	27.5414	3.33719
UNK	gi|359487465|ref|XP_003633597.1|/1.2418e-38/PREDICTED: uncharacterized protein LOC100853056 [Vitis vinifera]	low identity		NbS00020803g0002.1	139.406	236.883	-	267.979	-	737.29	2.40294	452.59	1.69891	388.049	1.47694
UNK	gi|226510028|ref|NP_001144439.1|/5.36749e-59/uncharacterized protein LOC100277400 [Zea mays]	low identity		NbS00020870g0013.1	29.2325	114.224	1.96622	173.05	2.56554	90.8073	1.63523	112.312	1.94186	128.483	2.13593
UNK	gi|359496164|ref|XP_002269383.2|/0/PREDICTED: uncharacterized protein LOC100253928 [Vitis vinifera]	low identity		NbS00025337g0018.1	9.97776	68.0585	2.76999	48.4878	2.28083	46.1662	2.21005	43.5186	2.12485	33.4728	1.7462
UNK	gi|225431495|ref|XP_002274844.1|/0/PREDICTED: uncharacterized protein LOC100265977 [Vitis vinifera]	low identity		NbS00026306g0001.1	44.9305	168.083	1.9034	139.053	1.62987	143.568	1.67597	73.1799	-	94.5332	1.07313
UNK	gi|356528284|ref|XP_003532734.1|/3.24159e-100/PREDICTED: uncharacterized protein LOC100820280 [Glycine max]	low identity		NbS00028917g0011.1	15.9108	58.0056	1.86619	79.5181	2.32128	56.5668	1.82995	39.9213	1.32715	36.7168	1.20643
UNK	gi|7417008|gb|AAF62404.1|AF212184_1/4.21357e-144/cell death associated protein [Nicotiana tabacum]	low identity		NbS00031166g0001.1	48.3029	149.046	1.62558	118.237	1.2915	208.688	2.11117	140.471	1.54009	130.291	1.43156
UNK	gi|224112673|ref|XP_002316258.1|/4.13939e-93/predicted protein [Populus trichocarpa]	low identity		NbS00036696g0001.1	28.1554	204.196	2.85847	165.161	2.55238	161.707	2.5219	95.2297	1.758	118.904	2.07831
UNK	gi|291197392|emb|CBK52316.1|/5.97161e-102/Nb cell deth marker [Nicotiana benthamiana]	low identity		NbS00041785g0002.1	4.95048	145.169	4.87402	514.921	6.70064	113.3	4.51644	47.0615	3.24891	66.6908	3.75185
UNK	gi|255561618|ref|XP_002521819.1|/1.91096e-55/conserved hypothetical protein [Ricinus communis]	low identity		NbS00044570g0003.1	2.52798	57.3337	4.50333	108.211	5.41972	25.598	3.33998	14.1549	2.48525	18.4476	2.86738
UNK	gi|357460623|ref|XP_003600593.1|/1.09299e-10/hypothetical protein MTR_3g064040 [Medicago truncatula]	low identity	unknown	NbS00056950g0003.1	147.17	501.949	1.77005	298.228	1.01893	511.024	1.7959	319.226	1.11709	336.349	1.19247
UNK	-	no hits		NbS00000052g0007.1	360.142	740.649	1.04022	1259.41	1.80611	338.557	-	620.046	-	505.754	-
UNK	-	no hits	transcribed	NbS00043679g0001.1	63.0397	1012.3	4.00523	922.925	3.87188	819.228	3.69993	693.572	3.45971	716.462	3.50656
UNK	-	none	none but is expressed EST, Petunia, Solanum PGPS/D3 like	NbS00035518g0006.1	0.772069	1436.12	10.8612	2499.49	11.6606	210.989	8.09422	380.246	8.94399	843.019	10.0926
UNK	gi|356569914|ref|XP_003553139.1|/8.10194e-14/PREDICTED: uncharacterized protein LOC100817673 [Glycine max]		low identity	NbS00005121g0101.1	236.274	1270.78	2.42718	699.66	1.56619	972.174	2.04075	913.42	1.95082	723.102	1.61374
UNK	gi|2497902|sp|Q40410.1|MT2_NICPL/1.0208e-12/RecName: Full=Metallothionein-like protein type 2, metal ion binding			NbS00020311g0003.1	519.78	279.228	-	1188.31	1.19293	183.34	-1.50338	328.078	-	369.638	-
UNK	gi|217323620|gb|ACK38177.1|/1.08715e-57/hydrogen peroxide-induced 1 [Nicotiana tabacum]			NbS00023612g0003.1	93.72	351.701	1.90792	624.238	2.73567	300.061	1.67883	230.789	1.30015	262.782	1.48743
UNK	gi|356523245|ref|XP_003530251.1|/5.56705e-101/PREDICTED: unknown protein DS12 from 2D-PAGE of leaf, chloroplastic-like [Glycine max]	At1g16880, At5g04740	ACT domain-containing protein that serves as an amino acid-binding site in feedback-regulated amino acid metabolic enzymes	NbS00025205g0022.1	31.9667	89.6387	1.48755	107.311	1.74716	75.476	1.23945	164.582	2.36417	87.5045	1.45279

## Sheet: DOWN-regulated genes
Functional group (alphabetic order)	Blast nr	Arabidopsis locus hits	Function based on At-number	GeneID (Niben genome v0.4.4, Solgenomics)	Control	At		St		Pt		As		Ce
(Dark green indicates discussed transcripts)					RPKM	RPKM	log2 ratio	RPKM	log2 ratio	RPKM	log2 ratio	RPKM	log2 ratio	RPKM	log2 ratio
CAR (Carbohydrate metabolism)	gi|85718018|gb|ABC75032.1|/0/UDP-apiose/xylose synthase [Solanum tuberosum]	At1g08200, At2g27860	UDP-D-apiose/UPD-D-xylose synthetase	NbS00014848g0117.1	200.549	61.2761	-1.71056	68.5792	-1.54811	98.4006	-1.02721	136.651	-	165.122	-
CAR	gi|385203117|gb|ADO34790.3|/0/beta-galactosidase STBG5 [Solanum lycopersicum]	At2g28470	putative beta-galactosidase	NbS00024332g0007.1	71.2028	39.8617	-	11.9686	-2.57268	40.4181	-	53.4007	-	66.3426	-
CAR	gi|122194125|sp|Q1W375.1|PMM_TOBAC/2.94424e-143/RecName: Full=Phosphomannomutase; AltName: Full=NtPMM	At2g45790	phosphomannomutase	NbS00021628g0018.1	89.0824	33.4919	-	20.9267	-2.08979	37.2338	-1.6117	49.9667	-1.63607	44.2171	-
CAR	gi|255558007|ref|XP_002520032.1|/0/Cellulose synthase A catalytic subunit 3 [UDP-forming], putative [Ricinus communis]	At3g03050	cellulose synthase like	NbS00007839g0131.1	57.8537	4.02062	-3.84692	4.03739	-3.84091	9.85737	-2.55313	6.94722	-3.0579	16.8236	-
CAR	gi|356497399|ref|XP_003517548.1|/0/PREDICTED: cellulose synthase-like protein D3-like [Glycine max]	At3g03050, At5g16910	cellulose synthase like	NbS00028543g0001.1	59.9037	5.38772	-3.4749	4.57583	-3.71054	9.59528	-2.64225	7.728	-2.95448	18.5446	-1.69165
CAR	gi|8671350|emb|CAB95025.1|/0/pectin methylesterase [Nicotiana tabacum]	At3g14310, At1g53830	pectin methylesterase	NbS00011496g0007.1	339.663	229.299	-	136.863	-1.31138	278.942	-	231.212	-	272.724	-
CAR	gi|332071134|gb|AED99885.1|/0/glycosyltransferase [Panax notoginseng]	At3g28180	cellulose synthase like	NbS00038347g0001.1	83.9467	16.5183	-2.34541	10.1627	-3.0462	34.0211	-1.30304	25.0382	-1.74534	55.265	-
CAR	gi|1730557|sp|P53535.1|PHSL2_SOLTU/0/RecName: Full=Alpha-1,4 glucan phosphorylase L-2 isozyme, chloroplastic/amyloplastic; AltName: Full=Starch phosphorylase L-2; Flags: Precursor	At3g29320	plastidic alpha-glucan phosphorylase	NbS00019972g0004.1	37.058	5.84797	-2.66378	2.10912	-4.13507	10.4533	-1.82582	16.8306	-1.13869	15.3743	-1.26926
CAR	gi|130173|sp|P04045.2|PHSL1_SOLTU/0/RecName: Full=Alpha-1,4 glucan phosphorylase L-1 isozyme, chloroplastic/amyloplastic; AltName: Full=Starch phosphorylase L-1; Flags: Precursor	At3g29320	plastidic alpha-glucan phosphorylase	NbS00042625g0013.1	50.7418	17.6017	-1.52746	5.48515	-3.20957	21.1493	-1.26256	32.7527	-	35.0283	-
CAR	gi|4585576|gb|AAD25541.1|AF134051_1/0/fructose-1,6-bisphosphatase precursor [Solanum tuberosum]	At3g54050	chloroplastic fructose 1,6-bisphosphate phosphatase	NbS00005953g0021.1	242.863	36.9583	-2.71617	28.0012	-3.11658	76.4645	-1.66728	63.5502	-1.93417	69.9391	-1.79597
CAR	gi|4585576|gb|AAD25541.1|AF134051_1/0/fructose-1,6-bisphosphatase precursor [Solanum tuberosum]	At3g54050	chloroplastic fructose 1,6-bisphosphate phosphatase	NbS00029060g0024.1	147.992	6.03647	-4.61567	5.47946	-4.75534	21.5846	-2.77744	19.1637	-2.94907	15.2965	-3.27425
CAR	gi|118481085|gb|ABK92496.1|/4.92504e-147/unknown [Populus trichocarpa]	At4g03210	xyloglucan endotransglucosylase/hydrolase	NbS00057737g0005.1	320.455	10.4479	-4.93884	16.6574	-4.26589	19.6018	-4.03106	50.3724	-2.66942	32.6751	-3.29386
CAR	gi|194396283|gb|ACF60511.1|/0/1-D-deoxyxylulose 5-phosphate synthase [Nicotiana tabacum]	At4g15560	deoxyxylulose 5-phosphate synthase essential for chloroplast development	NbS00011561g0006.1	171.425	11.5694	-3.88919	14.9341	-3.5209	24.779	-2.79038	27.5967	-2.63501	18.0811	-3.24502
CAR	gi|353024583|gb|AEQ64271.1|/0/VTC2-like protein A [Solanum tuberosum]	At4g26850, At5g55120	transfer of GMP from GDP-galactose to a variety of hexose-1-phosphate acceptors	NbS00006445g0005.1	383.745	273.069	-	133.502	-1.52328	267.743	-	294.517	-	320.104	-
CAR	gi|224142327|ref|XP_002324510.1|/0/predicted protein [Populus trichocarpa]	At4g30440	UDP-D-glucuronate 4-epimerase	NbS00019333g0002.1	225.055	63.2172	-1.83189	38.0133	-2.5657	72.6433	-1.63138	96.1258	-1.22728	141.106	-
CAR	gi|350537913|ref|NP_001234317.1|/0/TBG6 protein precursor [Solanum lycopersicum]	At4g36360	beta-galactosidase	NbS00012766g0010.1	51.8661	22.2361	-1.22189	3.31112	-3.9694	22.3181	-1.21658	30.6755	-	37.1052	-
CAR	gi|350535901|ref|NP_001234475.1|/5.77989e-133/xyloglucan endotransglucosylase-hydrolase XTH7 [Solanum lycopersicum]	At4g37800, At5g65730	xyloglucan endotransglucosylase/hydrolase 7	NbS00014547g0107.1	891.727	493.874	-	222.765	-2.00108	579.473	-	911.096	-	519.795	-
CAR	gi|33186651|gb|AAP97495.1|/0/cellulose synthase [Solanum tuberosum]	At5g05170	cellulose synthase isomer	NbS00005464g0015.1	103.825	39.9344	-1.37844	21.3561	-2.28143	59.0499	-	59.1673	-	76.511	-
CAR	gi|38605537|sp|P93349.1|XTH_TOBAC/4.69384e-178/RecName: Full=Probable xyloglucan endotransglucosylase/hydrolase protein; Flags: Precursor	At5g13870, At2g06850	endoxyloglucan transferase	NbS00056252g0003.1	208.078	32.5952	-2.6744	21.9146	-3.24716	46.8445	-2.15117	75.4716	-1.46312	70.1209	-1.56921
CAR	gi|350535529|ref|NP_001233943.1|/0/endo-1,4-beta-glucanase [Solanum lycopersicum]	At5g49720, At4g24260	membrane-bound endo-1,4-beta-D-glucanase	NbS00014844g0114.1	91.252	13.8291	-2.72215	2.61691	-5.12392	14.6031	-2.64358	26.321	-1.79364	24.0102	-1.92621
CAR	gi|350535529|ref|NP_001233943.1|/0/endo-1,4-beta-glucanase [Solanum lycopersicum]	At5g49720, At4g24260	membrane-bound endo-1,4-beta-D-glucanase	NbS00041704g0005.1	97.428	41.7544	-1.22241	5.57688	-4.12681	29.8263	-1.70775	51.4951	-	47.5198	-1.03581
CAR	gi|12585317|sp|Q9M4G5.1|PGMP_SOLTU/0/RecName: Full=Phosphoglucomutase, chloroplastic; Short=PGM; AltName: Full=Glucose phosphomutase; Flags: Precursor	At5g51820	plastid isoform of the enzyme phosphoglucomutase	NbS00023916g0005.1	121.281	28.4227	-2.09324	22.8068	-2.41082	42.7987	-1.50272	37.8619	-1.67954	44.0248	-1.46197
CAR	gi|350535901|ref|NP_001234475.1|/5.75088e-156/xyloglucan endotransglucosylase-hydrolase XTH7 [Solanum lycopersicum]	At5g65730, At4g37800	xyloglucan endotransglucosylase/hydrolase	NbS00034319g0004.1	174.809	31.6663	-2.46476	9.37713	-4.22049	58.8039	-1.57179	69.2045	-1.33684	61.8191	-1.49965
CAR	gi|350535901|ref|NP_001234475.1|/8.77759e-154/xyloglucan endotransglucosylase-hydrolase XTH7 [Solanum lycopersicum]	At5g65730, At4g37800	xyloglucan endotransglucosylase/hydrolase	NbS00052846g0002.1	255.972	52.5073	-2.2854	12.8341	-4.31793	39.5134	-2.69557	68.8963	-1.89349	70.2107	-1.86622
CAR	gi|81074755|gb|ABB55373.1|/0/polygalacturonase-like protein-like [Solanum tuberosum]	e.g. At3g16850	pectin lyase	NbS00042663g0008.1	79.06	18.0498	-2.13096	5.7854	-3.77246	26.2193	-1.59232	22.9605	-1.7838	46.8484	-
CAR	gi|91107165|gb|ABE11608.1|/2.19451e-145/xyloglucan endo-transglycosylase precursor [Solanum chacoense]	e.g. At3g23730	xyloglucan endotransglucosylase/hydrolase 16	NbS00011133g0005.1	172.407	11.319	-3.929	15.714	-3.4557	31.915	-2.43351	43.8084	-1.97654	59.7454	-1.52892
CAR	gi|350535953|ref|NP_001234478.1|/2.15403e-142/xyloglucan endotransglucosylase-hydrolase XTH9 precursor [Solanum lycopersicum]	e.g. At3g23730	xyloglucan endotransglucosylase/hydrolase 16	NbS00019440g0007.1	252.525	55.055	-2.19748	41.7316	-2.59722	97.8914	-1.36718	91.3295	-1.46728	175.226	-
CAR	gi|332071134|gb|AED99885.1|/0/glycosyltransferase [Panax notoginseng]	e.g. At3g28180	cellulose synthase like	NbS00012114g0012.1	80.8299	11.068	-2.8685	7.31586	-3.46579	22.1937	-1.86474	17.801	-2.18293	44.9416	-
CAR	gi|359479995|ref|XP_002271665.2|/0/PREDICTED: probable pectinesterase/pectinesterase inhibitor 40-like [Vitis vinifera]	e.g. At4g02320	Plant invertase/pectin methylesterase inhibitor superfamily	NbS00024093g0008.1	228.864	16.7708	-3.77047	2.85919	-6.32274	27.079	-3.07925	46.1462	-2.31021	47.8463	-2.25801
CAR	gi|350535681|ref|NP_001234207.1|/1.38066e-143/xyloglycan endo-transglycosylase precursor [Solanum lycopersicum]	e.g. At4g14130	xyloglycan endo-transglycosylase	NbS00026155g0012.1	258.317	54.0777	-2.25603	36.9547	-2.80531	55.3712	-2.22193	34.4907	-2.90486	116.995	-1.1427
CAR	gi|350535843|ref|NP_001234472.1|/1.63022e-95/xyloglucan endotransglucosylase-hydrolase XTH3 precursor [Solanum lycopersicum]	e.g. At4g30270	similar to endo xyloglucan transferase	NbS00008871g0007.1	481.584	67.9038	-2.82622	104.773	-2.20052	110.567	-2.12287	176.106	-1.45134	332.273	-
CAR	gi|3582436|dbj|BAA33065.1|/0/beta-D-glucan exohydrolase [Nicotiana tabacum]	e.g. At5g20950	Glycosyl hydrolase family protein	NbS00011140g0006.1	111.023	31.7147	-1.80764	12.5132	-3.14934	58.2535	-	51.5597	-1.10654	42.7074	-1.3783
CAR	gi|225455386|ref|XP_002278061.1|/0/PREDICTED: probable pectinesterase/pectinesterase inhibitor 34-like [Vitis vinifera]	e.g. At5g53370	pectin methylesterase	NbS00033174g0002.1	106.451	19.9142	-2.41832	4.79911	-4.47128	66.6238	-	60.8916	-	45.1493	-1.23742
CAR	gi|33186653|gb|AAP97496.1|/0/cellulose synthase [Solanum tuberosum]	e.g. At5g64740	cellulose synthase	NbS00041137g0004.1	78.3636	15.5679	-2.33161	15.2234	-2.36389	33.1089	-1.24296	29.8912	-1.39046	49.8014	-
CYT (Cytochromes)	gi|85068634|gb|ABC69397.1|/6.75492e-164/CYP71D48v1 [Nicotiana tabacum]	e.g. At3g26310	cytochrome P450	NbS00000477g0007.1	212.766	82.6196	-1.36471	25.1149	-3.08265	95.8732	-1.15007	112.966	-	174.216	-
CYT	gi|71726942|gb|AAZ39642.1|/0/cytochrome P450 fatty acid omega-hydroxylase [Petunia x hybrida]	e.g. At4g00360	cytochrome p450	NbS00051072g0001.1	56.9616	12.8839	-2.14442	3.31059	-4.10483	20.7075	-1.45984	25.1261	-1.18081	23.2603	-1.29212
DEF (Defense mechanisms)	gi|225433728|ref|XP_002269474.1|/6.11378e-115/PREDICTED: chitinase-like protein 2 [Vitis vinifera]	At1g05850	endo chitinase-like protein	NbS00005862g0018.1	536.025	214.97	-1.31816	72.6806	-2.88266	159.135	-1.75205	246.433	-1.1211	293.532	-
DEF	gi|255549220|ref|XP_002515664.1|/5.03454e-98/chitinase, putative [Ricinus communis]	At1g05850, At3g16920	chitinase family protein	NbS00037673g0008.1	208.354	72.1542	-1.52988	29.9728	-2.79731	52.7835	-1.98088	105.087	-	113.873	-
DEF	gi|304368145|gb|ADM26718.1|/0/glycolate oxidase [Nicotiana benthamiana]	At3g14420, At3g14415, At4g18360	glycolate oxidase that modulates reactive oxygen species-mediated signal transduction during nonhost resistance	NbS00005125g0015.1	556.846	66.2343	-3.07163	65.242	-3.0934	145.327	-1.93798	154.241	-1.85209	162.841	-1.77381
DEF	gi|304368145|gb|ADM26718.1|/2.29885e-162/glycolate oxidase [Nicotiana benthamiana]	At3g14420, At3g14415, At4g18360	glycolate oxidase that modulates reactive oxygen species-mediated signal transduction during nonhost resistance	NbS00024535g0016.1	193.906	32.8954	-2.55939	101.69	-	91.4835	-1.08377	40.8835	-2.24576	57.4061	-1.75608
DEF	gi|304368145|gb|ADM26718.1|/0/glycolate oxidase [Nicotiana benthamiana]	At3g14420, At3g14415, At4g18360	glycolate oxidase that modulates reactive oxygen species-mediated signal transduction during nonhost resistance	NbS00025736g0004.1	589.535	131.56	-2.16386	111.852	-2.39798	239.608	-1.2989	228.96	-1.36448	228.951	-1.36454
DEF	gi|118485650|gb|ABK94675.1|/2.29681e-35/unknown [Populus trichocarpa]	At4g32260	ATP synthesis coupled proton transport, MAPK cascade, defense response to bacterium	NbS00010241g0007.1	695.653	83.6861	-3.05531	81.2814	-3.09737	168.391	-2.04655	186.571	-1.89864	163.376	-2.09017
DEF	gi|21912927|emb|CAC84143.2|/1.03408e-139/thioredoxin peroxidase [Nicotiana tabacum]	At5g06290, At3g11630	2-Cys peroxiredoxin	NbS00022787g0008.1	1025.78	163.586	-2.64861	156.741	-2.71028	358.372	-1.5172	314.117	-1.70735	371.243	-1.46629
DEF	gi|21912927|emb|CAC84143.2|/6.30081e-113/thioredoxin peroxidase [Nicotiana tabacum]	At5g06290, At3g11630	2-Cys peroxiredoxin	NbS00026425g0011.1	427.048	79.5754	-2.424	74.4899	-2.51928	156.223	-1.45079	151.199	-1.49795	116.246	-1.87722
GLY (Glycolysis)	gi|120661|sp|P09043.1|G3PA_TOBAC/4.82689e-138/RecName: Full=Glyceraldehyde-3-phosphate dehydrogenase A, chloroplastic; AltName: Full=NADP-dependent glyceraldehydephosphate dehydrogenase subunit A; Flags: Precursor	At1g12900, At3g26650	chloroplast glyceraldehyde 3-phosphate dehydrogenase A subunit 2	NbS00001169g0153.1	1716.35	220.132	-2.9629	230.567	-2.89608	518.344	-1.72736	423.859	-2.01768	397.452	-2.11049
GLY	gi|356561317|ref|XP_003548929.1|/2.80653e-103/PREDICTED: LOW QUALITY PROTEIN: glyceraldehyde-3-phosphate dehydrogenase A, chloroplastic-like [Glycine max]	At1g12900, At3g26650	chloroplast glyceraldehyde 3-phosphate dehydrogenase A subunit 2	NbS00019521g0023.1	1886.09	210.269	-3.16509	214.798	-3.13435	515.779	-1.87058	455.689	-2.04928	432.674	-2.12405
GLY	gi|257815169|gb|ACV69976.1|/6.12042e-150/NAD-dependent glyceraldehyde 3-P dehydrogenase [Solanum chacoense]	At1g13440, At3g04120	glyceraldehyde-3-phosphate dehydrogenase C2	NbS00014820g0003.1	376.462	64.8841	-2.53657	49.5326	-2.92605	128.083	-1.55542	202.631	-	103.204	-1.86701
GLY	gi|327198779|emb|CBL43264.1|/0/glyceraldehyde-3-phosphate dehydrogenase [Solanum tuberosum]	At1g42970	chloroplast localized glyceraldehyde-3-phosphate dehydrogenase	NbS00033331g0008.1	135.162	14.5754	-3.21309	13.6728	-3.30531	28.6339	-2.23889	24.5493	-2.46094	30.7073	-2.13804
GLY	gi|327198779|emb|CBL43264.1|/6.16493e-89/glyceraldehyde-3-phosphate dehydrogenase [Solanum tuberosum]	At1g42970	chloroplast localized glyceraldehyde-3-phosphate dehydrogenase	NbS00047525g0001.1	849.355	135.631	-2.64668	63.2635	-3.74692	292.335	-1.53874	191.17	-2.15151	212.021	-2.00216
GLY	gi|327198779|emb|CBL43264.1|/0/glyceraldehyde-3-phosphate dehydrogenase [Solanum tuberosum]	At1g42970	chloroplast localized glyceraldehyde-3-phosphate dehydrogenase	NbS00008911g0002.1	107.149	6.72511	-3.99392	6.10455	-4.13359	20.8701	-2.36011	18.1996	-2.55764	20.1774	-2.40881
GLY	gi|224086078|ref|XP_002307806.1|/2.33381e-117/predicted protein [Populus trichocarpa]	At1g42970, At1g12900, At3g26650	chloroplast localized glyceraldehyde-3-phosphate dehydrogenase	NbS00029815g0004.1	601.805	108.946	-2.46568	65.0898	-3.20879	178.455	-1.75373	198.845	-1.59765	166.462	-1.8541
GLY	gi|2499497|sp|Q42961.1|PGKH_TOBAC/0/RecName: Full=Phosphoglycerate kinase, chloroplastic; Flags: Precursor	At1g56190, At3g12780, At1g79550	plastidic phosphoglycerate kinase	NbS00006821g0002.1	525.224	132.607	-1.98578	93.7643	-2.48582	170.507	-1.6231	279.55	-	227.441	-1.20744
GLY	gi|313585890|gb|ADR71054.1|/0/phosphoglycerate kinase [Nicotiana benthamiana]	At1g56190, At3g12780, At1g79550	plastidic phosphoglycerate kinase	NbS00001859g0006.1	423.182	234.529	-	139.436	-1.60168	253.624	-	382.737	-	305.495	-
GLY	gi|1351271|sp|P48496.1|TPIC_SPIOL/3.77166e-130/RecName: Full=Triosephosphate isomerase, chloroplastic; Short=TIM; Short=Triose-phosphate isomerase; Flags: Precursor	At2g21170	plastidic triose phosphate isomerase	NbS00017105g0001.1	170.897	59.1939	-1.5296	43.7914	-1.9644	66.7128	-1.35709	80.324	-1.08922	73.9166	-1.20915
GLY	gi|4827251|dbj|BAA77604.1|/0/plastidic aldolase NPALDP1 [Nicotiana paniculata]	At4g38970	fructose-bisphosphate aldolase PSII associated	NbS00042047g0015.1	236.687	5.79885	-5.35107	4.84976	-5.60892	18.0103	-3.71609	24.3059	-3.2836	26.7469	-3.14553
GLY	gi|354464671|gb|AER26531.1|/0/fructose 1,6 bisphosphate aldolase class 1 [Carica papaya]	At4g38970, At2g21330	plastidic fructose-bisphosphate aldolase	NbS00004219g0021.1	1090.84	719.848	-	496.566	-1.13539	671.876	-	686.06	-	793.499	-
GLY	gi|4827251|dbj|BAA77604.1|/0/plastidic aldolase NPALDP1 [Nicotiana paniculata]	At4g38970, At2g21330	plastidic fructose-bisphosphate aldolase	NbS00007016g0020.1	1218.44	356.106	-1.77465	258.259	-2.23814	457.589	-1.41291	502.207	-1.27868	525.303	-1.21381
GLY	gi|4827253|dbj|BAA77603.1|/0/plastidic aldolase [Nicotiana paniculata]	At4g38970, At2g21330	plastidic fructose-bisphosphate aldolase	NbS00008558g0004.1	2486.6	596.231	-2.06023	132.121	-4.23424	711.94	-1.80435	1382.21	-	1166.48	-1.09202
GLY	gi|4827251|dbj|BAA77604.1|/0/plastidic aldolase NPALDP1 [Nicotiana paniculata]	At4g38970, At2g21330	plastidic fructose-bisphosphate aldolase	NbS00014581g0001.1	544.424	46.9571	-3.53532	31.2219	-4.1241	111.548	-2.28707	111.633	-2.28597	137.744	-1.98274
GLY	gi|4827253|dbj|BAA77603.1|/0/plastidic aldolase [Nicotiana paniculata]	At4g38970, At2g21330	plastidic fructose-bisphosphate aldolase	NbS00028064g0012.1	1117.22	129.244	-3.11174	43.3718	-4.68701	234.112	-2.25464	429.548	-1.37902	375.068	-1.57469
GLY	gi|4827253|dbj|BAA77603.1|/0/plastidic aldolase [Nicotiana paniculata]	At4g38970, At2g21330	plastidic fructose-bisphosphate aldolase	NbS00045171g0004.1	285.113	16.4874	-4.1121	4.12857	-6.10975	34.7305	-3.03726	55.8246	-2.35256	87.0281	-1.71198
LIP (Lipid metabolism)	gi|225428594|ref|XP_002281151.1|/0/PREDICTED: long chain acyl-CoA synthetase 2 [Vitis vinifera]	At1g49430	LACS2, long chain acyl-CoA synthetase that catalyzes the synthesis of omega-hydroxy fatty acyl-CoA intermediates in the pathway to cutin synthesis	NbS00014597g0008.1	80.307	12.8976	-2.63842	3.42175	-4.55272	19.6925	-2.02788	26.7036	-1.58849	24.4729	-1.71434
LIP	gi|308513539|gb|ADO33168.1|/0/putative glycerol-3-phosphate O-acyltransferase [Echium pitardii]	At1g01610, At4g00400	GPAT4, GPAT8 bifunctional sn-glycerol-3-phosphate 2-O-acyltransferase/phosphatase. Involved in cutin assembly and is functionally redundant with GPAT8.	NbS00040601g0015.1	77.2183	8.41493	-3.19792	2.85168	-4.75906	13.2836	-2.5393	17.4735	-2.14377	18.1462	-2.08928
LIP	gi|359489252|ref|XP_002263787.2|/0/PREDICTED: protein WAX2-like [Vitis vinifera]	At1g02205	CER1, fatty acid hydroxylase	NbS00020610g0009.1	181.754	46.5915	-1.96385	34.5733	-2.39426	95.605	-	112.885	-	105.282	-
LIP	gi|255568816|ref|XP_002525379.1|/7.07277e-99/alcohol dehydrogenase, putative [Ricinus communis]	At1g23740	AOR is an alkenal/one oxidoreductase that acts on compounds with unsaturated alpha,beta-carbonyls	NbS00002089g0007.1	136.523	27.7428	-2.29895	20.6145	-2.72741	45.455	-1.58663	50.2773	-1.44116	73.0797	-
LIP	gi|255568816|ref|XP_002525379.1|/6.78432e-132/alcohol dehydrogenase, putative [Ricinus communis]	At1g23740	AOR is an alkenal/one oxidoreductase that acts on compounds with unsaturated alpha,beta-carbonyls. The activity of this enzyme with a number of substrates, including acrolein and 3-buten-2-one, was demonstrated in vitro using a truncated form of the prote	NbS00015243g0004.1	192.419	51.4746	-1.90232	50.0933	-1.94156	72.019	-1.4178	78.7632	-1.28866	120.216	-
LIP	gi|225469071|ref|XP_002270329.1|/1.24999e-97/PREDICTED: omega-hydroxypalmitate O-feruloyl transferase [Vitis vinifera]	At1g65450	HXXXD acyl-transferase	NbS00045330g0005.1	163.634	8.71508	-4.23082	1.31848	-6.95545	7.67581	-4.41401	25.1345	-2.70274	28.4086	-2.52607
LIP	gi|193245812|gb|ACF17125.1|/0/CER6 [Solanum tuberosum]	At1g68530, At1g25450	CER6, 3-ketoacyl-CoA synthase family involved in the biosynthesis of VLCFA	NbS00025742g0001.1	185.757	37.4125	-2.31183	33.1803	-2.48502	103.918	-	112.358	-	122.106	-
LIP	gi|225448055|ref|XP_002275577.1|/3.09547e-62/PREDICTED: putative elongation of fatty acids protein DDB_G0272012-like [Vitis vinifera]	At3g06470	sphingoid biosynthetic process, sterol biosynthetic process	NbS00002769g0001.1	301.621	81.3386	-1.89072	27.401	-3.46044	251.551	-	242.379	-	261.637	-
LIP	gi|51556906|gb|AAT72296.2|/0/microsomal omega-6-desaturase [Nicotiana tabacum]	At3g12120	FAD2	NbS00005937g0003.1	302.805	166.995	-	30.1159	-3.32979	160.133	-	167.576	-	192.222	-
LIP	gi|289065765|gb|ADC80920.1|/8.62673e-141/delta-9 fatty acid desaturase [Vernicia fordii]	At3g15850	FAD5, FADB, fatty acid desaturase	NbS00008106g0003.1	93.2469	2.82233	-5.04609	2.61314	-5.1572	5.79376	-4.00848	7.63236	-3.61086	9.40219	-3.30999
LIP	gi|289065765|gb|ADC80920.1|/5.91489e-149/delta-9 fatty acid desaturase [Vernicia fordii]	At3g15850	FAD5, FADB, fatty acid desaturase	NbS00012413g0002.1	100.062	0.428253	-7.86821	2.05475	-5.60579	1.98954	-5.65231	6.05645	-4.04628	2.30107	-5.44245
LIP	gi|255549762|ref|XP_002515932.1|/1.61171e-163/zinc finger protein, putative [Ricinus communis]	At3g16370	GDSL-like lipase acylhydrolase	NbS00008610g0003.1	104.251	4.12827	-4.65838	0.821334	-6.98787	10.747	-3.27805	10.5823	-3.30034	10.0274	-3.37804
LIP	gi|255549762|ref|XP_002515932.1|/3.85098e-104/zinc finger protein, putative [Ricinus communis]	At3g16370	GDSL-like lipase acylhydrolase	NbS00013649g0009.1	495.093	11.4791	-5.43062	2.9771	-7.37765	37.1495	-3.73628	58.9803	-3.06939	53.8222	-3.20143
LIP	gi|225459766|ref|XP_002284764.1|/0/PREDICTED: phospholipase D delta-like [Vitis vinifera]	At4g35790	phospholipase D delta, positive regulation by ABA	NbS00023265g0007.1	77.487	3.34706	-4.53299	1.95046	-5.31207	6.48796	-3.57812	9.70288	-2.99747	8.83672	-3.13237
LIP	gi|1694625|dbj|BAA11475.1|/0/omega-3 fatty acid desaturase [Nicotiana tabacum]	At5g05580, At3g11170	FAD7 or FAD8	NbS00042760g0006.1	156.232	15.0409	-3.37673	21.3622	-2.87055	17.7889	-3.13463	36.6297	-2.0926	42.2896	-1.88531
LIP	gi|325514254|gb|ADZ24219.1|/0/phytoene synthase 1 [Nicotiana tabacum]	At5g17230	phytoene synthase	NbS00005253g0012.1	49.562	2.35222	-4.39714	5.14953	-3.26672	6.43312	-2.94564	9.02039	-2.45797	7.76918	-2.6734
LIP	gi|7415599|dbj|BAA93453.1|/0/acyltransferase homolog [Petunia x hybrida]	At5g23940	HXXXD acyl-transferase, cutin, DCR	NbS00001150g0019.1	125.132	28.2301	-2.14814	8.25475	-3.92208	52.2183	-1.26082	50.5156	-1.30865	46.3447	-1.43297
LIP	gi|225443543|ref|XP_002277279.1|/3.25947e-53/PREDICTED: GDSL esterase/lipase At5g45950-like isoform 1 [Vitis vinifera]	At5g45950	GDSL-like Lipase/Acylhydrolase superfamily protein, cuticle, very long chain FA	NbS00001659g0005.1	72.9594	1.3801	-5.72425	0.417583	-7.44889	3.13898	-4.53872	7.5373	-3.27497	7.98046	-3.19255
LIP	gi|48375046|gb|AAT42190.1|/4.77075e-33/putative proline-rich protein [Nicotiana tabacum]	e.g. At2g10940	Bifunctional inhibitor/lipid-transfer protein/seed storage 2S albumin	NbS00022471g0001.1	1417.35	5.87387	-7.91466	19.5502	-6.17987	194.179	-2.86774	127.922	-3.46986	33.4178	-5.40643
LIP	gi|48375046|gb|AAT42190.1|/1.17744e-43/putative proline-rich protein [Nicotiana tabacum]	e.g. At2g10940	Bifunctional inhibitor/lipid-transfer protein/seed storage 2S albumin	NbS00032283g0002.1	830.584	17.2689	-5.58788	23.465	-5.14554	232.989	-1.83387	157.959	-2.39457	45.8818	-4.17813
LIP	gi|118488240|gb|ABK95939.1|/3.28624e-31/unknown [Populus trichocarpa]	e.g. At2g45180	Bifunctional inhibitor/lipid-transfer protein/seed storage 2S albumin superfamily protein	NbS00017897g0003.1	238.298	5.48304	-5.44165	1.90034	-6.97036	16.3112	-3.86884	45.6142	-2.38521	17.1411	-3.79724
LIP	gi|339717983|gb|AEJ88779.1|/9.96911e-163/cutin-deficient 1 protein [Solanum lycopersicum]	e.g. At5g33370	GDSL-like lipase acylhydrolase	NbS00012989g0003.1	86.3332	1.00654	-6.42244	0.171312	-8.97715	2.94083	-4.87562	7.8226	-3.4642	6.48996	-3.73363
LIP	gi|255562023|ref|XP_002522020.1|/3.12806e-155/zinc finger protein, putative [Ricinus communis]	e.g. At5g33370	GDSL-like lipase acylhydrolase	NbS00042363g0004.1	77.5162	1.83067	-5.40406	1.54714	-5.64682	7.18506	-3.43143	22.101	-1.81039	16.1454	-2.26338
LIP	gi|48526017|gb|AAT45202.1|/2.12808e-48/lipid transfer protein 1 precursor [Nicotiana tabacum]	e.g. At5g59310	member of the lipid transfer protein family	NbS00037024g0001.1	1946.51	86.3202	-4.49505	142.42	-3.77266	137.673	-3.82158	442.291	-2.13782	423.304	-2.20112
LIP	gi|225433483|ref|XP_002264429.1|/3.83637e-142/PREDICTED: hydroxycinnamoyl-Coenzyme A shikimate/quinate hydroxycinnamoyltransferase [Vitis vinifera]	At4g13840, At3g23840	HXXXD acyl-transferase, CER26, CER26-like	NbS00015174g0003.1	84.9032	23.4844	-1.85412	7.88126	-3.42932	23.4408	-1.8568	36.3081	-1.22553	40.0196	-1.08511
OTH (Other functions)	gi|1707878|sp|P54260.1|GCST_SOLTU/0/RecName: Full=Aminomethyltransferase, mitochondrial; AltName: Full=Glycine cleavage system T protein; Short=GCVT; Flags: Precursor	At1g11860	aminomethyltransferase activity	NbS00013023g0001.1	223.107	30.1071	-2.88956	27.3968	-3.02566	44.7937	-2.31637	46.0879	-2.27527	51.943	-2.10273
OTH	gi|1707878|sp|P54260.1|GCST_SOLTU/0/RecName: Full=Aminomethyltransferase, mitochondrial; AltName: Full=Glycine cleavage system T protein; Short=GCVT; Flags: Precursor	At1g11860	aminomethyltransferase activity	NbS00039057g0010.1	171.309	13.1485	-3.70363	11.4605	-3.90185	23.6875	-2.8544	30.8455	-2.47347	33.9597	-2.3347
OTH	gi|1103712|emb|CAA58700.1|/0/inorganic pyrophosphatase [Nicotiana tabacum]	At1g15690	H(+)-translocating (pyrophosphate-energized) inorganic pyrophosphatase (H(+)-PPase; EC 3.6.1.1) located in the vacuolar membrane	NbS00030505g0009.1	231.641	75.1115	-1.62479	205.833	-	115.24	-1.00725	103.024	-1.16892	78.5691	-1.55986
OTH	gi|147810715|emb|CAN76368.1|/0/hypothetical protein VITISV_024584 [Vitis vinifera]	At1g17220	chloroplast localized protein with similarity to translation initiation factor 2	NbS00030345g0007.1	55.0341	8.654	-2.66889	8.04122	-2.77484	17.0545	-1.69018	13.1655	-2.06357	15.3008	-1.84672
OTH	gi|224126315|ref|XP_002329524.1|/8.10159e-74/precursor of carboxylase h-protein 3, glycine decarboxylase complex [Populus trichocarpa]	At1g32470, At2g35370	glycine decarboxylase complex H protein. Involved in photorespiration	NbS00014002g0122.1	58.4846	1.71357	-5.09298	2.09805	-4.80094	4.41429	-3.7278	10.1031	-2.53326	7.06605	-3.04908
OTH	gi|150171033|emb|CAN88916.1|/0/glutamyl tRNA Reductase [Nicotiana tabacum]	At1g58290, At1g09940, At2g31250	glutamyl t-RNA reductase	NbS00054987g0005.1	470.344	37.2295	-3.6592	41.2765	-3.51033	65.6279	-2.84133	66.9575	-2.8124	63.1211	-2.89752
OTH	gi|45357074|gb|AAS58496.1|/1.45415e-66/chloroplast ferredoxin I [Nicotiana tabacum]	At1g60950, At1g10960	encodes a major leaf ferredoxin	NbS00030360g0002.1	716.398	75.5854	-3.24458	127.554	-2.48966	104.048	-2.78352	214.026	-1.74297	223.926	-1.67774
OTH	gi|224065128|ref|XP_002301682.1|/1.37144e-162/predicted protein [Populus trichocarpa]	At1g66180, At5g37540	putative aspartyl protease	NbS00031967g0002.1	310.543	34.9291	-3.15229	16.6514	-4.22108	44.6902	-2.79676	69.4722	-2.16029	114.048	-1.44515
OTH	gi|255581842|ref|XP_002531721.1|/0/hydroxypyruvate reductase, putative [Ricinus communis]	At1g68010	hydroxypyruvate reductase	NbS00017754g0002.1	180.456	18.956	-3.25092	19.9784	-3.17514	38.722	-2.22042	45.1554	-1.99868	50.3115	-1.84269
OTH	gi|224100707|ref|XP_002334345.1|/5.39333e-87/predicted protein [Populus trichocarpa]	At1g71500	Rieske (2Fe-2S) domain-containing protein, oxidation-reduction process	NbS00005930g0008.1	226.804	40.9467	-2.46963	34.1323	-2.73224	89.7132	-1.33805	73.7831	-1.62008	80.9254	-1.48678
OTH	gi|222051768|dbj|BAH15357.1|/6.70516e-105/germin like protein [Nicotiana tabacum]	At1g72610, At5g20630	germin	NbS00017066g0003.1	599.857	8.5835	-6.12691	9.11204	-6.0407	38.5881	-3.95839	66.0393	-3.18322	42.0556	-3.83425
OTH	gi|222051768|dbj|BAH15357.1|/7.18048e-99/germin like protein [Nicotiana tabacum]	At1g72610, At5g20630	germin	NbS00021913g0003.1	1069.49	64.158	-4.05915	34.0711	-4.97223	82.0552	-3.70419	113.988	-3.22997	148.523	-2.84816
OTH	gi|75216452|sp|Q9ZS34.1|CHLP_TOBAC/0/RecName: Full=Geranylgeranyl diphosphate reductase, chloroplastic; AltName: Full=Geranylgeranyl reductase; Flags: Precursor	At1g74470	multifunctional protein with geranylgeranyl reductase activity	NbS00008675g0003.1	953.279	115.703	-3.04247	73.7872	-3.69145	166.409	-2.51816	212.43	-2.16591	224.55	-2.08586
OTH	gi|75216452|sp|Q9ZS34.1|CHLP_TOBAC/0/RecName: Full=Geranylgeranyl diphosphate reductase, chloroplastic; AltName: Full=Geranylgeranyl reductase; Flags: Precursor	At1g74470	multifunctional protein with geranylgeranyl reductase activity	NbS00056940g0001.1	812.723	158.307	-2.36004	105.653	-2.94344	198.956	-2.03031	214.169	-1.92401	232.38	-1.80628
OTH	gi|296082805|emb|CBI21810.3|/2.70513e-169/unnamed protein product [Vitis vinifera]	At1g79050	recA DNA recombination family protein	NbS00025751g0009.1	516.101	124.926	-2.04658	271.85	-	150.411	-1.77875	192.509	-1.42273	193.944	-1.41201
OTH	gi|255549946|ref|XP_002516024.1|/4.77235e-30/30S ribosomal protein S17, putative [Ricinus communis]	At1g79850	ribosomal protein S17	NbS00008661g0001.1	478.069	103.074	-2.21354	99.2914	-2.26748	211.636	-1.17563	219.786	-1.12112	129.468	-1.88463
OTH	gi|255552979|ref|XP_002517532.1|/8.45525e-165/D-glycerate 3-kinase, chloroplast precursor, putative [Ricinus communis]	At1g80380	glycerate kinase which catalyzes the last step of photorespiration C2 cycle	NbS00026247g0013.1	79.5924	7.32306	-3.44211	7.02123	-3.50283	15.9074	-2.32293	15.361	-2.37336	12.3946	-2.68292
OTH	gi|365222886|gb|AEW69795.1|/1.42917e-147/Hop-interacting protein THI032 [Solanum lycopersicum]	At2g13360	peroxisomal photorespiratory enzyme that catalyzes transamination reactions	NbS00004472g0004.1	544.538	147.055	-1.88867	213.972	-1.34761	232.54	-1.22755	233.46	-1.22186	334.169	-
OTH	gi|46367701|dbj|BAD15363.1|/0/nitrite reductase [Nicotiana tabacum]	At2g15620	nitrit reductase	NbS00052707g0009.1	78.7494	14.6022	-2.43108	8.80859	-3.16029	24.0908	-1.70879	23.5422	-1.74202	32.7745	-1.2647
OTH	gi|357479955|ref|XP_003610263.1|/1.7475e-21/50S ribosomal protein L35 [Medicago truncatula]	At2g24090	ribosomal protein L35	NbS00012966g0007.1	240.91	49.1251	-2.29396	48.0152	-2.32693	83.5855	-1.52717	86.6227	-1.47568	68.1249	-1.82224
OTH	gi|225470127|ref|XP_002264584.1|/1.29994e-26/PREDICTED: 50S ribosomal protein L35, chloroplastic [Vitis vinifera]	At2g24090	ribosomal protein L35	NbS00014862g0009.1	334.991	60.0006	-2.48107	66.1829	-2.33959	121.951	-1.45782	136.952	-1.29045	109.738	-1.61005
OTH	gi|224077096|ref|XP_002305129.1|/1.58493e-88/predicted protein [Populus trichocarpa]	At2g33800	ribosomal protein S5 family	NbS00002007g0125.1	277.939	54.7161	-2.34473	65.4039	-2.08732	122.584	-1.18099	99.4383	-1.48289	82.6967	-1.74886
OTH	gi|224077096|ref|XP_002305129.1|/1.00778e-88/predicted protein [Populus trichocarpa]	At2g38800	calmodulin-binding protein-related	NbS00010967g0020.1	389.08	62.2319	-2.64434	67.7116	-2.52259	157.896	-1.30109	132.411	-1.55504	111.401	-1.80431
OTH	gi|225446871|ref|XP_002283883.1|/2.15057e-27/PREDICTED: uncharacterized protein LOC100259123 [Vitis vinifera]	At2g42840	protodermalfactor	NbS00051800g0010.1	479.167	25.8909	-4.21001	4.9309	-6.60253	66.3885	-2.85152	67.1986	-2.83403	76.4947	-2.6471
OTH	gi|342722657|gb|AEL33269.1|/0/methylenetetrahydrofolate reductase [Nicotiana sylvestris]	At2g44160, At3g59970	methylenetetrahydrofolate reductase	NbS00015671g0004.1	166.472	61.7113	-1.43167	31.4453	-2.40436	71.0288	-1.2288	102.716	-	108.548	-
OTH	gi|5822270|pdb|1QGN|A/0/Chain A, Cystathionine Gamma-Synthase From Nicotiana Tabacum	At3g01120	first committed step in methionine biosynthesis	NbS00002367g0012.1	201.811	64.5555	-1.64439	35.5249	-2.5061	79.9365	-1.33608	142.364	-	119.307	-
OTH	gi|164431178|gb|ABY55855.1|/8.52179e-172/S-adenosylmethionine decarboxylase 2 [Solanum lycopersicum]	At3g02470, At3g25570, At5g15950	S-adenosylmethionine decarboxylase involved in polyamine biosynthesis	NbS00058683g0011.1	434.551	130.185	-1.73896	101.558	-2.09722	210.25	-1.04742	207.656	-1.06533	391.52	-
OTH	gi|83032214|gb|ABB97026.1|/6.77036e-63/unknown [Brassica rapa]	At3g13120	Ribosomal protein S10p/S20e family protein	NbS00033670g0012.1	437.429	58.2648	-2.90835	76.009	-2.52481	139.778	-1.64591	143.949	-1.60349	107.435	-2.02559
OTH	gi|225433491|ref|XP_002265088.1|/0/PREDICTED: UDP-glucuronate 4-epimerase 6 [Vitis vinifera]	At3g23820		NbS00003172g0001.1	165.298	50.3619	-1.71466	17.6862	-3.22437	52.4136	-1.65706	67.1488	-1.29964	76.1454	-1.11824
OTH	gi|164431180|gb|ABY55856.1|/1.05689e-175/S-adenosylmethionine decarboxylase 3 [Solanum lycopersicum]	At3g25570, At5g15950, At2g02470	Adenosylmethionine decarboxylase family protein	NbS00016092g0015.1	298.396	77.32	-1.94831	103.549	-1.52692	88.0401	-1.761	89.5982	-1.73569	101.21	-1.55988
OTH	gi|225451423|ref|XP_002268728.1|/7.91246e-38/PREDICTED: uncharacterized protein LOC100241260 [Vitis vinifera]	At3g27160	plastid ribosomal protein S21	NbS00057730g0003.1	365.449	34.7746	-3.39356	56.4694	-2.69413	77.2501	-2.24206	104.85	-1.80134	68.5427	-2.41459
OTH	gi|255540407|ref|XP_002511268.1|/4.14591e-130/2-deoxyglucose-6-phosphate phosphatase, putative [Ricinus communis]	At3g48420	Haloacid dehalogenase-like hydrolase (HAD) superfamily	NbS00013878g0010.1	237.461	41.9553	-2.50077	43.3008	-2.45522	85.5244	-1.47328	79.8919	-1.57157	49.3215	-2.2674
OTH	gi|19875|emb|CAA46787.1|/0/glutamate-1-semialdehyde 2,1-aminomutase [Nicotiana tabacum]	At3g48730, At5g63570	glutamate-1-semialdehyde 2,1-aminomutase 2	NbS00057624g0013.1	197.028	25.3971	-2.95567	28.3046	-2.79929	58.5022	-1.75184	45.5656	-2.11238	36.1625	-2.44583
OTH	gi|32746733|gb|AAP87140.1|/0/mRNA-binding protein precursor, partial [Nicotiana tabacum]	At3g63140	ribonuclease activity that is involved in plastid rRNA maturation	NbS00025668g0009.1	152.049	25.0244	-2.60313	17.8913	-3.08721	40.8127	-1.89745	36.5456	-2.05677	40.121	-1.92211
OTH	gi|1419090|emb|CAA64422.1|/1.29779e-107/37kDa chloroplast inner envelope membrane polypeptide precursor [Nicotiana tabacum]	At3g63410	MPBQ/MSBQ methyltransferase located in the chloroplast inner envelope membrane	NbS00048575g0005.1	306.52	76.9188	-1.99457	59.3032	-2.3698	134.373	-1.18973	122.724	-1.32056	131.937	-1.21613
OTH	gi|231610|sp|P29790.1|ATPG_TOBAC/2.95574e-160/RecName: Full=ATP synthase gamma chain, chloroplastic; AltName: Full=F-ATPase gamma subunit; Flags: Precursor	At4g04640	gamma subunit of Arabidopsis chloroplast ATP synthase	NbS00012584g0001.1	400.541	127.361	-1.65303	99.0186	-2.01618	170.908	-1.22873	159.002	-1.3329	210.231	-
OTH	gi|231610|sp|P29790.1|ATPG_TOBAC/2.22067e-161/RecName: Full=ATP synthase gamma chain, chloroplastic; AltName: Full=F-ATPase gamma subunit; Flags: Precursor	At4g04640	gamma subunit of Arabidopsis chloroplast ATP synthase	NbS00023165g0008.1	283.027	46.3806	-2.60935	40.6298	-2.80033	86.2692	-1.71402	78.1675	-1.8563	96.6985	-1.54937
OTH	gi|350539503|ref|NP_001234667.1|/0/cryptochrome 1 [Solanum lycopersicum]	At4g08920	flavin-type blue-light photoreceptor	NbS00016902g0212.1	64.3387	32.7903	-	16.4206	-1.97018	41.634	-	38.3495	-	56.1809	-
OTH	gi|416681|sp|P32980.1|ATPD_TOBAC/5.95961e-84/RecName: Full=ATP synthase delta chain, chloroplastic; AltName: Full=F-ATPase delta chain; Flags: Precursor	At4g09650	chloroplast ATPase delta-subunit	NbS00005430g0008.1	390.848	74.6505	-2.38838	72.3622	-2.4333	171.337	-1.18977	134.243	-1.54176	120.123	-1.7021
OTH	gi|157273672|gb|ABV27490.1|/1.47002e-106/fasciclin-like arabinogalactan protein 19 [Gossypium hirsutum]	At4g12730	arabinogalactan protein	NbS00008980g0001.1	168.455	14.7986	-3.50882	4.11067	-5.35684	30.9001	-2.44668	44.323	-1.92623	50.4031	-1.74077
OTH	gi|157273672|gb|ABV27490.1|/2.63755e-117/fasciclin-like arabinogalactan protein 19 [Gossypium hirsutum]	At4g12730, At5g55730	arabinogalactan protein	NbS00058600g0003.1	383.621	40.2632	-3.25215	7.70879	-5.63703	62.7248	-2.61257	104.723	-1.8731	132.086	-1.53821
OTH	gi|359497145|ref|XP_002264869.2|/5.07059e-50/PREDICTED: 50S ribosomal protein L19, chloroplastic [Vitis vinifera]	At4g17560, At5g47190	Ribosomal protein L19 family	NbS00006002g0007.1	219.338	33.9718	-2.69075	47.4365	-2.20908	66.1829	-1.72862	66.3187	-1.72567	70.2179	-1.64324
OTH	gi|337255727|gb|AEI61930.1|/0/carotenoid cleavage dioxygenase 4 [Nicotiana tabacum]	At4g19170	chloroplast-targeted member of a family of enzymes similar to nine-cis-epoxycarotenoid dioxygenase	NbS00055510g0007.1	184.263	105.867	-	26.4121	-2.80249	222.542	-	164.335	-	278.875	-
OTH	gi|3334200|sp|O49954.1|GCSP_SOLTU/0/RecName: Full=Glycine dehydrogenase [decarboxylating], mitochondrial; AltName: Full=Glycine cleavage system P protein; AltName: Full=Glycine decarboxylase; Flags: Precursor	At4g33010, At2g26080	glycine decarboxylase P-protein 2	NbS00007101g0012.1	151.871	39.097	-1.95771	32.6568	-2.21739	65.8362	-1.20589	73.8519	-1.04014	87.4663	-
OTH	gi|3334200|sp|O49954.1|GCSP_SOLTU/0/RecName: Full=Glycine dehydrogenase [decarboxylating], mitochondrial; AltName: Full=Glycine cleavage system P protein; AltName: Full=Glycine decarboxylase; Flags: Precursor	At4g33010, At2g26080	glycine decarboxylase P-protein 2	NbS00022684g0008.1	190.501	79.4364	-1.26193	71.4233	-1.41533	124.986	-	113.758	-	116.625	-
OTH	gi|1707998|sp|P50433.1|GLYM_SOLTU/0/RecName: Full=Serine hydroxymethyltransferase, mitochondrial; Short=SHMT; AltName: Full=Glycine hydroxymethyltransferase; AltName: Full=Serine methylase; Flags: Precursor	At4g37930, At5g26780	mitochondrial serine hydroxymethyltransferase activity, which functions in the photorespiratory pathway	NbS00027670g0006.1	351.695	112.533	-1.64398	107.072	-1.71574	161.41	-1.1236	163.434	-1.10562	176.306	-
OTH	gi|1707998|sp|P50433.1|GLYM_SOLTU/0/RecName: Full=Serine hydroxymethyltransferase, mitochondrial; Short=SHMT; AltName: Full=Glycine hydroxymethyltransferase; AltName: Full=Serine methylase; Flags: Precursor	At4g37930, At5g26780	mitochondrial serine hydroxymethyltransferase activity, which functions in the photorespiratory pathway	NbS00042478g0005.1	131.64	7.75648	-4.08505	8.0825	-4.02565	23.9693	-2.45733	27.5668	-2.25559	25.1336	-2.3889
OTH	gi|1707998|sp|P50433.1|GLYM_SOLTU/0/RecName: Full=Serine hydroxymethyltransferase, mitochondrial; Short=SHMT; AltName: Full=Glycine hydroxymethyltransferase; AltName: Full=Serine methylase; Flags: Precursor	At4g37930, At5g26780	mitochondrial serine hydroxymethyltransferase activity, which functions in the photorespiratory pathway	NbS00046993g0004.1	181.224	39.7944	-2.18713	49.074	-1.88474	55.025	-1.71961	62.6791	-1.53171	63.5481	-1.51185
OTH	gi|3402282|emb|CAA04449.1|/1.24419e-69/proline-rich protein [Solanum tuberosum]	At4g38770	one of four proline-rich proteins in Arabidopsis which are predicted to localize to the cell wall. Transcripts are most abundant in aerial organs of the plant	NbS00002857g0009.1	2888.91	523.263	-2.46491	63.1246	-5.51618	1098.87	-1.3945	1056.58	-1.45112	1256.28	-1.20136
OTH	gi|3402282|emb|CAA04449.1|/5.92983e-81/proline-rich protein [Solanum tuberosum]	At4g38770	proline rich protein	NbS00014422g0020.1	725.12	49.1895	-3.8818	9.05799	-6.32288	179.793	-2.01188	177.729	-2.02854	210.055	-1.78746
OTH	gi|193290694|gb|ACF17655.1|/0/putative ferredoxin-dependent glutamate synthase 1 [Capsicum annuum]	At5g04140, At4g41220	ferredoxin dependent glutamate synthase	NbS00020069g0017.1	116.587	53.3292	-1.1284	41.0879	-1.50462	85.554	-	39.0035	-1.57973	51.2586	-1.18554
OTH	gi|350536853|ref|NP_001234524.1|/3.04867e-71/uncharacterized protein LOC543930 [Solanum lycopersicum]	At5g07020	proline rich family protein, chloroplast	NbS00003933g0012.1	311.152	22.8653	-3.76639	15.8977	-4.29073	39.0577	-2.99394	40.0851	-2.95648	38.1646	-3.02731
OTH	gi|225465837|ref|XP_002264626.1|/7.4731e-169/PREDICTED: aspartic proteinase nepenthesin-1-like isoform 1 [Vitis vinifera]	At5g07030, At3g54400	Eukaryotic aspartyl protease family protein	NbS00037255g0003.1	111.083	28.1896	-1.9784	6.28707	-4.14311	23.2278	-2.25771	44.568	-1.31756	49.0499	-1.17931
OTH	gi|2318137|gb|AAB97152.1|/0/Mg protoporphyrin IX chelatase [Nicotiana tabacum]	At5g13630	magnesium chelatase subunit chlH chloroplastic, chlorophyll bio process	NbS00040680g0007.1	194.442	24.3163	-2.99934	13.1667	-3.88437	35.3911	-2.45788	33.6703	-2.52979	37.2878	-2.38256
OTH	gi|2318137|gb|AAB97152.1|/0/Mg protoporphyrin IX chelatase [Nicotiana tabacum]	At5g13630	magnesium chelatase subunit chlH chloroplastic, chlorophyll bio process	NbS00040880g0009.1	190.829	26.4017	-2.85358	16.2166	-3.55673	28.5524	-2.7406	36.2564	-2.39597	34.7794	-2.45597
OTH	gi|115361539|gb|ABI95860.1|/0/methionine synthase [Nicotiana suaveolens]	At5g17920, At3g03780, At5g20980	methionine synthase	NbS00012577g0009.1	249.364	71.5161	-1.80191	29.8553	-3.06219	91.8769	-1.44048	125.303	-	104.572	-1.25376
OTH	gi|115361539|gb|ABI95860.1|/0/methionine synthase [Nicotiana suaveolens]	At5g17920, At3g03780, At5g20980		NbS00022063g0009.1	279.831	130.113	-1.10479	75.7395	-1.88544	157.321	-	159.146	-	148.842	-
OTH	gi|8439545|gb|AAF74983.1|AF082893_1/0/methionine synthase [Solanum tuberosum]	At5g17920, At3g03780, At5g20980	methionine synthase	NbS00044592g0017.1	131.06	59.5316	-1.1385	26.6585	-2.29756	57.4707	-1.18932	62.1171	-1.07716	55.7909	-1.23212
OTH	gi|31711507|dbj|BAC77634.1|/1.29233e-103/24K germin like protein [Nicotiana tabacum]	At5g20630, At1g72610	germin	NbS00010583g0001.1	225.507	0.288208	-9.61185	2.09291	-6.75152	5.85783	-5.26667	13.2218	-4.09218	1.8583	-6.92305
OTH	gi|164459314|gb|ABY57764.1|/0/extracellular Ca2+ sensing receptor [Nicotiana tabacum]	At5g23060	chloroplast-localized protein that modulates cytoplasmic Ca2+ concentration	NbS00026008g0003.1	497.135	64.6355	-2.94324	39.7932	-3.64304	139.785	-1.83043	156.967	-1.66317	165.126	-1.59007
OTH	gi|225432062|ref|XP_002280604.1|/4.11755e-169/PREDICTED: 30S ribosomal protein S1, chloroplastic [Vitis vinifera]	At5g30510	ribosomal protein S1 (RPS1	NbS00035516g0003.1	278.845	60.2299	-2.21091	55.0684	-2.34017	124.339	-1.16518	98.532	-1.5008	88.2542	-1.65973
OTH	gi|40457328|gb|AAR86719.1|/0/glutamine synthetase GS58 [Nicotiana attenuata]	At5g35630	chloroplastic glutamine synthetase	NbS00004261g0112.1	329.497	49.3366	-2.73954	49.9093	-2.72289	95.9313	-1.78019	81.137	-2.02184	83.8872	-1.97375
OTH	gi|40457328|gb|AAR86719.1|/0/glutamine synthetase GS58 [Nicotiana attenuata]	At5g35630	chloroplastic glutamine synthetase	NbS00017344g0018.1	488.506	72.2054	-2.7582	74.0448	-2.72191	137.807	-1.82573	122.444	-1.99625	133.48	-1.87175
OTH	gi|356531866|ref|XP_003534497.1|/4.66606e-142/PREDICTED: phosphoglycolate phosphatase-like [Glycine max]	At5g36700, At5g36790	HAD-superfamily hydrolase	NbS00003899g0006.1	372.377	52.251	-2.83324	68.4312	-2.44404	111.206	-1.74353	102.306	-1.86388	98.0849	-1.92466
OTH	gi|388491254|gb|AFK33693.1|/2.30232e-80/unknown [Lotus japonicus]	At5g48540	receptor-like protein kinase-related family protein	NbS00007993g0305.1	627.319	307.657	-1.02788	140.003	-2.16374	325.512	-	574.718	-	462.69	-
OTH	gi|33413303|emb|CAE22480.1|/2.66071e-113/superoxide dismutase [Fe] [Solanum lycopersicum]	At5g51100, At4g25100	Fe superoxide dismutase	NbS00059057g0001.1	412.821	182.368	-1.17867	103.516	-1.99566	212.747	-	307.426	-	303.74	-
OTH	gi|30013665|gb|AAP03875.1|/0/putative chloroplast thiazole biosynthetic protein [Nicotiana tabacum]	At5g54770	thiamine biosynthetic gene	NbS00014462g0015.1	455.293	79.5167	-2.51747	43.5712	-3.38535	118.826	-1.93794	205.812	-1.14547	211.654	-1.10509
OTH	gi|30013665|gb|AAP03875.1|/7.36643e-180/putative chloroplast thiazole biosynthetic protein [Nicotiana tabacum]	At5g54770	thiamine biosynthetic gene	NbS00015024g0005.1	688.922	116.852	-2.55966	38.925	-4.14557	163.853	-2.07194	189.713	-1.86052	244.771	-1.49291
OTH	gi|15144512|gb|AAK84479.1|/0/putative auxin growth promotor protein [Solanum lycopersicum]	At5g65470, At4g24530	O-fucosyltransferase family protein	NbS00018643g0011.1	455.49	244.149	-	92.566	-2.29886	269.393	-	265.122	-	355.688	-
OTH	gi|15144512|gb|AAK84479.1|/0/putative auxin growth promotor protein [Solanum lycopersicum]	At5g65470, At4g24530	O-fucosyltransferase family protein	NbS00020721g0008.1	216.731	51.6773	-2.06831	24.438	-3.14871	86.68	-1.32214	96.2277	-1.17138	121.781	-
OTH	gi|5902707|sp|Q40412.1|ABA2_NICPL/0/RecName: Full=Zeaxanthin epoxidase, chloroplastic; Flags: Precursor	At5g67030	zeaxanthin epoxidase, first step in ABA biosynthesis	NbS00022591g0010.1	99.5822	10.0142	-3.31384	9.96981	-3.32025	19.1638	-2.37751	13.8935	-2.84148	20.0477	-2.31245
OTH	gi|5902707|sp|Q40412.1|ABA2_NICPL/0/RecName: Full=Zeaxanthin epoxidase, chloroplastic; Flags: Precursor	At5g67030	zeaxanthin epoxidase, first step in ABA biosynthesis	NbS00049932g0002.1	100.162	17.0985	-2.55039	10.0054	-3.32348	20.8595	-2.26355	24.7802	-2.01507	32.1031	-1.64154
OTH	gi|253740260|gb|ACT34764.1|/0/subtilisin-like protease preproenzyme [Nicotiana tabacum]	At5g67090		NbS00004957g0121.1	90.5549	26.4972	-1.77295	5.97569	-3.92161	35.165	-1.36465	26.2768	-1.78501	33.7805	-1.4226
OTH	gi|148299083|gb|ABQ58079.1|/0/subtilisin-like protease [Nicotiana tabacum]	At5g67360	subtilisin-like serine protease essential for mucilage release from seed coats	NbS00009728g0003.1	138.339	16.9884	-3.02559	2.19361	-5.97875	20.2335	-2.77339	22.8609	-2.59726	45.7762	-1.59554
OTH	gi|81301572|ref|YP_398869.1|/1.9865e-23/ATP synthase CF1 epsilon subunit [Nicotiana tomentosiformis]	AtCg00470	ATPase epsilon subunit	NbS00018070g0006.1	665.86	100.602	-2.72655	55.882	-3.57476	99.1854	-2.74702	141.394	-2.2355	81.8896	-3.02347
OTH	gi|394831108|ref|YP_006503798.1|/6.97098e-12/ATP synthase CF1 beta subunit (chloroplast) [Datura stramonium]	AtCg00480	ATP synthase subunit beta	NbS00001465g0016.1	478.61	116.997	-2.03238	30.0003	-3.9958	145.432	-1.71851	122.892	-1.96146	66.4158	-2.84925
OTH	gi|404474532|ref|YP_006666037.1|/4.9091e-69/ATP synthase CF1 beta subunit (chloroplast) [Capsicum annuum]	AtCg00480	ATP synthase subunit beta	NbS00015227g0002.1	655.572	136.827	-2.2604	23.1072	-4.82634	191.329	-1.7767	89.6358	-2.87061	55.6617	-3.558
OTH	gi|4995103|emb|CAB44006.1|/2.75566e-33/H(+)-transporting ATP synthase [Cola nitida]	AtCg00480	ATP synthase subunit beta	NbS00017435g0001.1	548.259	190.912	-1.52195	61.7952	-3.14929	194.014	-1.4987	160.963	-1.76813	108.869	-2.33226
OTH	gi|255556745|ref|XP_002519406.1|/2.33698e-16/ATP synthase beta subunit, putative [Ricinus communis]	AtCg00480	ATP synthase subunit beta	NbS00023006g0207.1	545.89	129.317	-2.0777	23.2773	-4.55161	192.474	-1.50395	106.144	-2.36259	69.6807	-2.96978
OTH	gi|114557|sp|P26530.1|ATPB_NICRU/4.69344e-17/RecName: Full=ATP synthase subunit beta, chloroplastic; AltName: Full=ATP synthase F1 sector subunit beta; AltName: Full=F-ATPase subunit beta	AtCg00480	ATP synthase subunit beta	NbS00032729g0012.1	466.808	102.405	-2.18854	22.1323	-4.39861	131.179	-1.83129	66.49	-2.81162	45.0054	-3.37466
OTH	gi|394831142|ref|YP_006503832.1|/6.13761e-33/ribosomal protein L2 (chloroplast) [Datura stramonium]	AtCg01310, AtCg00830		NbS00018503g0027.1	1138.84	423.854	-1.42592	338.881	-1.74871	454.905	-1.32393	473.34	-1.26661	321.101	-1.82646
OTH	gi|283795008|ref|YP_003359399.1|/7.51867e-68/ribosomal protein L2 (chloroplast) [Olea europaea]	AtCg01310, AtCg00830		NbS00032038g0001.1	1039.29	269.779	-1.94574	247.763	-2.06856	286.69	-1.85803	341.427	-1.60594	270.737	-1.94063
OTH	gi|374250711|gb|AEY99978.1|/0/calcium-dependent protein kinase [Nicotiana tabacum]	e.g. At1g76040	calcium-dependent protein kinase	NbS00012843g0002.1	108.163	20.9946	-2.36512	17.1364	-2.65808	33.6731	-1.68354	38.5905	-1.4869	38.3903	-1.4944
OTH	gi|1255951|emb|CAA65634.1|/0/PS60 [Nicotiana tabacum]	e.g. At1g76160	oxidoreductase activity, copper ion binding	NbS00028294g0007.1	92.9573	5.99076	-3.95576	3.53981	-4.71482	19.413	-2.25954	35.6845	-1.38127	28.6667	-1.69719
OTH	gi|359497145|ref|XP_002264869.2|/1.23966e-49/PREDICTED: 50S ribosomal protein L19, chloroplastic [Vitis vinifera]	e.g. At4g17560	ribosomal protein	NbS00032684g0004.1	254.15	39.3528	-2.69114	46.5296	-2.44946	100.767	-1.33466	92.5009	-1.45814	80.8927	-1.6516
OTH	gi|171705256|gb|ACB54686.1|/0/methyltransferase [Nicotiana benthamiana]	e.g. At4g18030	S-adenosyl-L-methionine-dependent methyltransferases superfamily	NbS00029496g0002.1	74.5582	20.1143	-1.89015	9.80535	-2.92673	18.3381	-2.02352	30.0792	-1.3096	30.4217	-1.29327
OTH	gi|255566213|ref|XP_002524094.1|/1.94992e-149/conserved hypothetical protein [Ricinus communis]	e.g. At5g06390	arabinogalactan protein	NbS00055273g0001.1	122.664	24.2321	-2.33971	6.02442	-4.34774	47.5265	-1.3679	53.1986	-1.20525	76.8778	-
OTH	-	e.g. At5g56540	arabinogalactan protein	NbS00044305g0001.1	861.218	55.4275	-3.95771	18.4002	-5.54859	204.391	-2.07505	193.482	-2.15418	186.18	-2.20968
OTH	gi|255558498|ref|XP_002520274.1|/0/ATP binding protein, putative [Ricinus communis]	e.g. At5g64030	S-adenosyl-L-methionine-dependent methyltransferases superfamily protein	NbS00010382g0205.1	109.856	16.3052	-2.75222	8.2542	-3.73435	26.1588	-2.07025	47.3877	-1.21303	37.7092	-1.54263
OTH	gi|255566213|ref|XP_002524094.1|/1.95819e-156/conserved hypothetical protein [Ricinus communis]		arabinogalactan protein	NbS00002470g0002.1	112.787	20.8828	-2.43321	7.4712	-3.91612	34.9095	-1.69191	44.5095	-1.34142	49.2686	-1.19486
OTH	gi|312837047|dbj|BAJ34929.1|/2.32486e-127/fasciclin-like arabinogalactan protein [Vitis hybrid cultivar]		arabinogalactan protein	NbS00002770g0001.1	142.302	6.68499	-4.41189	1.82697	-6.28336	11.0305	-3.68939	18.5709	-2.93784	25.1823	-2.49848
OTH	gi|133088|sp|P24929.1|RK12_TOBAC/1.03886e-68/RecName: Full=50S ribosomal protein L12, chloroplastic; AltName: Full=CL12; Flags: Precursor			NbS00003380g0001.1	422.306	65.6898	-2.68455	69.5172	-2.60285	184.409	-1.19538	147.813	-1.51451	103.442	-2.02947
OTH	gi|1531672|gb|AAC49651.1|/0/actin [Striga asiatica]			NbS00003611g0307.1	259.771	100.374	-1.37186	63.2856	-2.03729	133.571	-	124.452	-1.06165	127.032	-1.03205
OTH	gi|224110252|ref|XP_002315461.1|/0/predicted protein [Populus trichocarpa]		glycosylphosphatidylinositol-anchored proteins	NbS00003759g0010.1	124.471	23.3287	-2.41563	19.3519	-2.68526	46.6609	-1.41552	27.6365	-2.17116	67.9793	-
OTH	gi|17402471|emb|CAD13178.1|/0/alpha-tubulin [Nicotiana tabacum]			NbS00006458g0003.1	332.49	95.1315	-1.80532	52.0852	-2.67437	81.0132	-2.03708	163.696	-1.02229	129.601	-1.35924
OTH	gi|218189239|gb|EEC71666.1|/0/hypothetical protein OsI_04129 [Oryza sativa Indica Group]		beta-tubulin	NbS00006464g0001.1	125.363	47.8127	-1.39064	20.5382	-2.60973	43.0439	-1.54223	75.1559	-	75.7859	-
OTH	gi|10945615|gb|AAG24616.1|AF298594_1/1.05598e-13/arabinogalactan protein [Nicotiana alata]		arabinogalactan protein	NbS00007961g0015.1	182.118	7.96479	-4.51509	6.69712	-4.76519	36.9778	-2.30014	54.7583	-1.73372	57.4818	-1.6637
OTH	gi|255566213|ref|XP_002524094.1|/3.69773e-163/conserved hypothetical protein [Ricinus communis]		arabinogalactan protein	NbS00011972g0201.1	237.187	124.688	-	55.7668	-2.08855	202.352	-	182.765	-	201.079	-
OTH	gi|81301609|ref|YP_398905.1|/2.91698e-31/ribosomal protein S19 [Nicotiana tomentosiformis]			NbS00013560g0008.1	657.586	217.047	-1.59917	228.044	-1.52786	275.361	-1.25586	297.309	-1.14522	182.031	-1.853
OTH	gi|121648|sp|P23137.1|GRP1_TOBAC/1.76244e-24/RecName: Full=Glycine-rich protein; Flags: Precursor		glycine rich protein family	NbS00016343g0003.1	962.245	937.713	-	847.136	-	578.555	-	384.413	-1.32375	1456.5	-
OTH	gi|297737780|emb|CBI26981.3|/0/unnamed protein product [Vitis vinifera]		protein kinase	NbS00018948g0011.1	41.9399	6.04368	-2.79482	3.32943	-3.65498	8.91633	-2.2338	10.6174	-1.98189	7.63689	-2.45727
OTH	gi|225435464|ref|XP_002285466.1|/6.83017e-155/PREDICTED: aldehyde dehydrogenase family 3 member F1 [Vitis vinifera]	At4g36250	aldehyde dehydrogenase	NbS00021709g0005.1	105.629	17.3625	-2.60496	10.0208	-3.39794	27.178	-1.95849	50.4943	-1.06481	46.8406	-1.17317
OTH	gi|225461924|ref|XP_002267825.1|/9.77514e-132/PREDICTED: fasciclin-like arabinogalactan protein 1-like [Vitis vinifera]		arabinogalactan protein	NbS00031327g0001.1	137.02	20.2645	-2.75736	9.02187	-3.92482	35.6323	-1.94313	52.7955	-1.3759	54.1751	-1.33869
OTH	gi|225446471|ref|XP_002277788.1|/3.95976e-23/PREDICTED: fasciclin-like arabinogalactan protein 9 isoform 1 [Vitis vinifera]		arabinogalactan protein	NbS00051367g0003.1	237.222	14.2142	-4.06084	20.8685	-3.50684	71.7233	-1.72572	70.2824	-1.755	96.6972	-1.29469
PHO (Photosynthesis)	gi|131167|sp|P29302.1|PSAD_NICSY/3.04621e-102/RecName: Full=Photosystem I reaction center subunit II, chloroplastic; AltName: Full=Photosystem I 20 kDa subunit; Short=PSI-D; Flags: Precursor	At1g03130, At4g02770	protein predicted by sequence similarity with spinach PsaD to be photosystem I reaction center subunit II	NbS00037361g0001.1	2914.38	144.391	-4.33513	250.802	-3.53857	508.433	-2.51906	454.505	-2.68082	278.607	-3.38689
PHO	gi|255543290|ref|XP_002512708.1|/9.02385e-45/Photosystem II 11 kDa protein precursor, putative [Ricinus communis]	At1g03600	photosystem II protein	NbS00018497g0001.1	312.109	28.16	-3.47033	38.8912	-3.00453	79.8837	-1.96608	66.3247	-2.23443	43.4431	-2.84485
PHO	gi|384038823|gb|AFH58002.1|/1.63046e-33/chloroplast PsbP2 precursor [Nicotiana benthamiana]	At1g06680	PHOTOSYSTEM II SUBUNIT P	NbC23760399g0001.1	708.895	106.421	-2.73579	65.7535	-3.43043	206.758	-1.77763	138.735	-2.35324	121.571	-2.54378
PHO	gi|384038823|gb|AFH58002.1|/1.44331e-149/chloroplast PsbP2 precursor [Nicotiana benthamiana]	At1g06680	PHOTOSYSTEM II SUBUNIT P	NbS00002520g0008.1	722.607	93.1198	-2.95605	86.5415	-3.06175	163.655	-2.14256	186.57	-1.9535	135.839	-2.41132
PHO	gi|384038825|gb|AFH58003.1|/2.18553e-140/chloroplast PsbP3 precursor [Nicotiana benthamiana]	At1g06680	PHOTOSYSTEM II SUBUNIT P	NbS00007132g0019.1	471.272	30.0718	-3.97008	30.5384	-3.94786	66.0234	-2.83551	94.6945	-2.31521	74.6636	-2.65808
PHO	gi|384038827|gb|AFH58004.1|/1.86885e-136/chloroplast PsbP4 precursor [Nicotiana benthamiana]	At1g06680	PHOTOSYSTEM II SUBUNIT P	NbS00010452g0020.1	703.273	67.0381	-3.39103	74.9039	-3.23097	129.884	-2.43686	147.578	-2.2526	127.034	-2.46887
PHO	gi|384038821|gb|AFH58001.1|/1.72566e-130/chloroplast PsbP1 precursor [Nicotiana benthamiana]	At1g06680	PHOTOSYSTEM II SUBUNIT P	NbS00028820g0007.1	1001.18	89.046	-3.49101	90.4674	-3.46816	176.817	-2.50137	214.421	-2.22318	178.417	-2.48838
PHO	gi|6996562|emb|CAB75430.1|/1.30498e-70/putative 16kDa membrane protein [Nicotiana tabacum]	At1g08380	photosystem I subunit O	NbS00008666g0006.1	769.853	22.6034	-5.08997	28.8415	-4.73836	40.2191	-4.25863	87.4	-3.13888	65.5232	-3.5545
PHO	gi|6996562|emb|CAB75430.1|/2.17181e-45/putative 16kDa membrane protein [Nicotiana tabacum]	At1g08380	photosystem I subunit O	NbS00012615g0018.1	447.795	53.9348	-3.05355	94.1133	-2.25037	86.1015	-2.37873	108.86	-2.04037	120.197	-1.89744
PHO	gi|6996562|emb|CAB75430.1|/8.3174e-63/putative 16kDa membrane protein [Nicotiana tabacum]	At1g08380	photosystem I subunit O	NbS00041800g0010.1	500.085	10.202	-5.61525	13.9817	-5.16056	15.45	-5.01649	43.953	-3.50814	35.0398	-3.83511
PHO	gi|3913240|sp|O24133.1|CHLD_TOBAC/0/RecName: Full=Magnesium-chelatase subunit ChlD, chloroplastic; Short=Mg-chelatase subunit D; AltName: Full=Mg-protoporphyrin IX chelatase subunit ChlD; Flags: Precursor	At1g08520	CHLD subunit of the Mg-chelatase enzyme involved in chlorophyll biosynthesis	NbS00040120g0009.1	121.548	15.4522	-2.97565	13.4381	-3.17713	31.052	-1.96877	31.5328	-1.94661	21.1585	-2.52222
PHO	gi|110377772|gb|ABG73416.1|/9.31566e-58/chloroplast pigment-binding protein CP24 [Nicotiana tabacum]	At1g15820	light harvesting complex photosystem II subunit 6	NbS00013071g0004.1	1276.45	36.0893	-5.14443	28.632	-5.47837	87.502	-3.86668	133.109	-3.26146	93.4448	-3.77188
PHO	gi|110377772|gb|ABG73416.1|/2.50527e-91/chloroplast pigment-binding protein CP24 [Nicotiana tabacum]	At1g15820	light harvesting complex photosystem II subunit 6	NbS00013071g0024.1	804.285	19.4533	-5.36962	18.2518	-5.4616	46.8485	-4.10163	78.9419	-3.34884	55.6883	-3.85226
PHO	gi|110377772|gb|ABG73416.1|/1.69133e-145/chloroplast pigment-binding protein CP24 [Nicotiana tabacum]	At1g15820	light harvesting complex photosystem II subunit 6	NbS00042109g0017.1	1195.21	50.8608	-4.55457	42.4542	-4.81522	117.308	-3.3489	175.798	-2.76528	149.117	-3.00275
PHO	gi|110377772|gb|ABG73416.1|/2.67088e-134/chloroplast pigment-binding protein CP24 [Nicotiana tabacum]	At1g15820	light harvesting complex photosystem II subunit 6	NbS00042109g0018.1	1017.93	68.9753	-3.88341	34.5808	-4.87952	98.7118	-3.36627	159.116	-2.67749	147.737	-2.78453
PHO	gi|359483160|ref|XP_002264393.2|/0/PREDICTED: uncharacterized protein LOC100241596 [Vitis vinifera]	At1g15980	novel subunit of the chloroplast NAD(P)H dehydrogenase complex	NbS00040542g0006.1	76.9481	9.02154	-3.09244	5.29395	-3.86147	23.4297	-1.71555	20.7376	-1.89163	20.4668	-1.9106
PHO	gi|6899972|emb|CAB71293.1|/0/chloroplast ferredoxin-NADP+ oxidoreductase precursor [Capsicum annuum]	At1g20020, At5g66190	leaf-type ferredoxin:NADP(H) oxidoreductase	NbS00000211g0112.1	931.648	122.871	-2.92264	127.386	-2.87058	268.197	-1.79649	248.861	-1.90444	319.965	-1.54187
PHO	gi|6899972|emb|CAB71293.1|/1.244e-164/chloroplast ferredoxin-NADP+ oxidoreductase precursor [Capsicum annuum]	At1g20020, At5g66190	leaf-type ferredoxin:NADP(H) oxidoreductase	NbS00029128g0009.1	377.796	39.4366	-3.26	48.5072	-2.96134	100.32	-1.913	124.877	-1.5971	135.241	-1.48207
PHO	gi|256860445|gb|ACV32157.1|/2.77057e-77/chloroplast plastocyanin precursor [Nicotiana benthamiana]	At1g20340, At1g76100	plastocyanin	NbS00030369g0003.1	1279.68	95.5104	-3.74398	56.3369	-4.50555	159.59	-3.00334	174.471	-2.87472	186.633	-2.7775
PHO	gi|115781|sp|P27492.1|CB21_TOBAC/8.65201e-147/RecName: Full=Chlorophyll a-b binding protein 16, chloroplastic; AltName: Full=LHCII type I CAB-16; Short=LHCP; Flags: Precursor	At1g29930	Subunit of light-harvesting complex II	NbS00003625g0001.1	1439.76	10.4379	-7.10786	10.2986	-7.12724	35.3967	-5.34607	67.6632	-4.41132	17.9226	-6.32791
PHO	gi|3036955|dbj|BAA25396.1|/6.85539e-144/light harvesting chlorophyll a/b-binding protein [Nicotiana sylvestris]	At1g29930	Subunit of light-harvesting complex II	NbS00003625g0003.1	984.283	7.26112	-7.08274	20.5972	-5.57855	34.359	-4.84031	61.3626	-4.00364	14.8745	-6.04816
PHO	gi|3036946|dbj|BAA25391.1|/2.90965e-131/light harvesting chlorophyll a/b-binding protein [Nicotiana sylvestris]	At1g29930	Subunit of light-harvesting complex II	NbS00005377g0023.1	658.466	12.5148	-5.7174	14.0937	-5.54598	27.8849	-4.56155	46.8613	-3.81264	29.7025	-4.47045
PHO	gi|3036955|dbj|BAA25396.1|/1.37811e-152/light harvesting chlorophyll a/b-binding protein [Nicotiana sylvestris]	At1g29930	Subunit of light-harvesting complex II	NbS00006290g0001.1	4918.74	47.9915	-6.67937	58.496	-6.39381	179.635	-4.77515	417.896	-3.55707	145.331	-5.08087
PHO	gi|3036944|dbj|BAA25389.1|/4.67207e-153/light harvesting chlorophyll a/b-binding protein [Nicotiana sylvestris]	At1g29930	Subunit of light-harvesting complex II	NbS00014580g0002.1	2289.97	28.2341	-6.34175	33.3071	-6.10336	110.938	-4.3675	176.916	-3.69419	81.1965	-4.81777
PHO	gi|3036946|dbj|BAA25391.1|/1.2844e-151/light harvesting chlorophyll a/b-binding protein [Nicotiana sylvestris]	At1g29930	Subunit of light-harvesting complex II	NbS00014580g0003.1	1097.92	38.5022	-4.83369	30.05	-5.19126	64.4513	-4.09042	97.9604	-3.48643	52.5896	-4.38385
PHO	gi|3036945|dbj|BAA25390.1|/2.44186e-133/light harvesting chlorophyll a/b-binding protein [Nicotiana sylvestris]	At1g29930	Subunit of light-harvesting complex II	NbS00014580g0005.1	964.001	9.82951	-6.61577	12.1346	-6.31184	25.5725	-5.23637	38.9231	-4.63033	17.6051	-5.77497
PHO	gi|58892561|gb|AAW83128.1|/8.58535e-55/photosystem I reaction center subunit X PSI-K [Nicotiana benthamiana]	At1g30380	photosystem I subunit K	NbS00002704g0011.1	1241.11	93.5054	-3.73044	187.275	-2.72841	210.246	-2.56148	247.52	-2.32602	204.809	-2.59929
PHO	gi|58892561|gb|AAW83128.1|/2.33355e-56/photosystem I reaction center subunit X PSI-K [Nicotiana benthamiana]	At1g30380	photosystem I subunit K	NbS00010505g0002.1	1069.94	120.695	-3.14808	162.441	-2.71954	203.563	-2.39398	231.737	-2.20697	212.264	-2.33359
PHO	gi|30013661|gb|AAP03873.1|/3.30611e-53/photosystem I reaction center subunit X psaK [Nicotiana tabacum]	At1g30380	photosystem I subunit K	NbS00021386g0003.1	382.048	12.8498	-4.89394	13.0321	-4.87361	25.7142	-3.89312	46.5394	-3.03723	37.9316	-3.33228
PHO	gi|30013659|gb|AAP03872.1|/4.14754e-103/putative photosystem I subunit III precursor [Nicotiana tabacum]	At1g31330	photosystem I subunit F	NbS00000058g0018.1	2806.82	177.094	-3.98635	153.418	-4.1934	374.559	-2.90567	510.936	-2.45772	453.772	-2.62889
PHO	gi|30013659|gb|AAP03872.1|/4.82233e-101/putative photosystem I subunit III precursor [Nicotiana tabacum]	At1g31330	photosystem I subunit F	NbS00009051g0007.1	1190.8	77.2311	-3.9466	89.4248	-3.73511	152.893	-2.96133	226.121	-2.39676	213.695	-2.4783
PHO	gi|30013659|gb|AAP03872.1|/4.15345e-82/putative photosystem I subunit III precursor [Nicotiana tabacum]	At1g31330	photosystem I subunit F	NbS00035792g0016.1	1518.25	100.002	-3.92431	179.463	-3.08065	221.519	-2.77691	250.104	-2.60181	232.502	-2.7071
PHO	gi|30013659|gb|AAP03872.1|/2.78086e-71/putative photosystem I subunit III precursor [Nicotiana tabacum]	At1g31330	photosystem I subunit F	NbS00061093g0007.1	574.211	11.7511	-5.61072	27.8669	-4.36496	40.4537	-3.82724	53.732	-3.41773	41.9884	-3.77352
PHO	gi|255555933|ref|XP_002519002.1|/0/phosphoribulose kinase, putative [Ricinus communis]	At1g32060	phosphoribulokinase (PRK)	NbS00031448g0006.1	517.461	151.441	-1.77269	106.662	-2.27841	220.952	-1.22772	199.407	-1.37573	213.759	-1.27547
PHO	gi|255555933|ref|XP_002519002.1|/0/phosphoribulose kinase, putative [Ricinus communis]	At1g32060	phosphoribulokinase	NbS00007805g0017.1	645.526	115.05	-2.48822	110.401	-2.54772	259.5	-1.31474	205.457	-1.65164	220.537	-1.54945
PHO	gi|84620804|gb|ABC59516.1|/1.6677e-82/chloroplast photosystem II 22 kDa component [Nicotiana benthamiana]	At1g44575	ubiquitous pigment-binding protein associated with photosystem II	NbS00020769g0006.1	694.086	70.8934	-3.29139	42.0592	-4.04462	111.203	-2.64191	159.49	-2.12165	166.994	-2.05532
PHO	gi|84620802|gb|ABC59515.1|/1.24237e-97/chloroplast photosystem II 22 kDa component [Nicotiana benthamiana]	At1g44575	ubiquitous pigment-binding protein associated with photosystem II	NbS00035687g0007.1	818.611	59.0281	-3.79371	34.1507	-4.58319	95.8314	-3.09461	196.657	-2.0575	182.632	-2.16424
PHO	gi|224054994|ref|XP_002298398.1|/6.21836e-17/predicted protein [Populus trichocarpa]	At1g51400	Photosystem II 5 kD protein	NbS00023400g0001.1	2488.43	233.203	-3.41558	345.496	-2.84849	359.489	-2.79121	582.412	-2.09512	437.03	-2.50943
PHO	gi|407355|dbj|BAA04634.1|/2.0994e-41/PSI-H precursor [Nicotiana sylvestris]	At1g52230, At3g16140	photosystem I, subunit H2	NbC26023144g0002.1	710.587	18.2436	-5.28355	34.6974	-4.35611	50.0287	-3.82819	78.66	-3.17531	55.081	-3.68939
PHO	gi|397555|emb|CAA43841.1|/3.86974e-34/photosystem I psaH protein [Nicotiana sylvestris]	At1g52230, At3g16140	photosystem I, subunit H2	NbS00018155g0021.1	325.885	37.0528	-3.13671	61.1056	-2.41498	48.0029	-2.76317	102.953	-1.66237	68.8458	-2.24292
PHO	gi|407353|dbj|BAA04633.1|/4.01925e-48/PSI-H precursor [Nicotiana sylvestris]	At1g52230, At3g16140	photosystem I, subunit H2	NbS00025048g0006.1	1088.84	65.6019	-4.05291	73.7267	-3.88446	138.839	-2.97131	220.499	-2.30394	182.399	-2.57762
PHO	gi|407355|dbj|BAA04634.1|/7.15289e-55/PSI-H precursor [Nicotiana sylvestris]	At1g52230, At3g16140	photosystem I, subunit H2	NbS00040113g0008.1	491.854	22.9214	-4.42346	34.6772	-3.82617	65.4447	-2.90988	100.147	-2.29611	62.1666	-2.98402
PHO	gi|359806751|ref|NP_001241299.1|/9.53631e-34/uncharacterized protein LOC100811201 [Glycine max]	At1g52230, At3g16140	photosystem I, subunit H2	NbS00042453g0009.1	570.987	25.4214	-4.48934	36.197	-3.97951	55.4681	-3.36373	87.8585	-2.7002	52.2267	-3.4506
PHO	gi|255553993|ref|XP_002518037.1|/0/Phosphoenolpyruvate carboxylase, putative [Ricinus communis]	At1g53310, At3g14940, At2g42600	phosphoenolpyruvate carboxylase	NbS00008556g0010.1	176.286	84.8085	-1.05563	36.7227	-2.26317	98.3799	-	79.6681	-1.14584	84.6909	-1.05764
PHO	gi|255542548|ref|XP_002512337.1|/1.75874e-114/conserved hypothetical protein [Ricinus communis]	At1g54780	thylakoid lumen protein regulating photosystem II repair cycle	NbS00009383g0013.1	281.724	46.6292	-2.59497	65.1106	-2.11332	95.3961	-1.56228	106.921	-1.39773	85.6352	-1.71801
PHO	gi|359494249|ref|XP_002264233.2|/2.75517e-57/PREDICTED: photosystem I reaction center subunit V, chloroplastic [Vitis vinifera]	At1g55670	subunit G of photosystem I	NbS00003217g0003.1	1099.37	36.1584	-4.9262	63.7789	-4.10746	114.205	-3.26698	248.027	-2.14811	136.882	-3.00567
PHO	gi|330318808|gb|AEC11064.1|/2.10956e-57/photosystem I reaction center V [Camellia sinensis]	At1g55670	subunit G of photosystem I	NbS00029078g0004.1	493.192	23.6262	-4.38369	45.6896	-3.43221	54.9102	-3.167	95.9864	-2.36125	85.4411	-2.52915
PHO	gi|330318808|gb|AEC11064.1|/3.25458e-58/photosystem I reaction center V [Camellia sinensis]	At1g55670	subunit G of photosystem I	NbS00050159g0001.1	1038.14	130.252	-2.99462	203.831	-2.34856	172.456	-2.58971	291.184	-1.834	330.063	-1.65319
PHO	gi|226872|prf||1609235A/2.13544e-124/chlorophyll a/b binding protein	At1g61520	PSI type III chlorophyll a/b-binding protein	NbS00002044g0005.1	1387.33	201.966	-2.78012	128.532	-3.4321	241.675	-2.52117	274.238	-2.33881	393.652	-1.81731
PHO	gi|226872|prf||1609235A/3.19099e-120/chlorophyll a/b binding protein	At1g61520	PSI type III chlorophyll a/b-binding protein	NbS00006820g0015.1	719.064	37.73	-4.25234	32.536	-4.46601	71.1603	-3.33697	92.1719	-2.96372	74.8905	-3.26327
PHO	gi|115813|sp|P27522.1|CB13_SOLLC/1.76514e-126/RecName: Full=Chlorophyll a-b binding protein 8, chloroplastic; AltName: Full=LHCI type III CAB-8; Flags: Precursor	At1g61520	PSI type III chlorophyll a/b-binding protein	NbS00010402g0001.1	717.229	165.021	-2.11979	137.81	-2.37975	169.772	-2.07884	203.547	-1.81707	256.873	-1.48138
PHO	gi|226872|prf||1609235A/2.83074e-100/chlorophyll a/b binding protein	At1g61520	PSI type III chlorophyll a/b-binding protein	NbS00021892g0003.1	301.885	21.3719	-3.82021	21.4148	-3.81732	36.7233	-3.03923	49.7957	-2.5999	39.776	-2.92403
PHO	gi|132080|sp|P22433.1|RBS2_NICSY/1.88924e-42/RecName: Full=Ribulose bisphosphate carboxylase small chain S41, chloroplastic; Short=RuBisCO small subunit S41; Flags: Precursor	At1g67090, At5g38410, At5g38420	Encodes a member of the Rubisco small subunit (RBCS) multigene family	NbS00022486g0004.1	407.54	30.4059	-3.74452	35.9241	-3.50392	32.6167	-3.64326	128.769	-1.66215	104.509	-1.96332
PHO	gi|224110818|ref|XP_002315645.1|/2.52145e-55/hypothetical protein POPTRDRAFT_726168 [Populus trichocarpa]	At1g67740	photosystem II BY	NbS00006619g0004.1	1437.66	89.52	-4.00537	104.797	-3.77806	243.436	-2.56211	291.055	-2.30436	320.449	-2.16556
PHO	gi|225424556|ref|XP_002285325.1|/8.11123e-54/PREDICTED: photosystem II core complex proteins psbY, chloroplastic-like [Vitis vinifera]	At1g67740	photosystem II BY	NbS00019583g0002.1	2090.65	235.685	-3.14903	282.587	-2.88719	485.774	-2.1056	498.073	-2.06952	512.021	-2.02968
PHO	gi|130271|sp|P17340.1|PLAS_SOLLC/6.11252e-61/RecName: Full=Plastocyanin, chloroplastic; Flags: Precursor	At1g76100, At1g20340	plastocyanin	NbS00010560g0001.1	588.882	48.6857	-3.59641	79.6792	-2.8857	96.5627	-2.60844	146.395	-2.00811	136.73	-2.10665
PHO	gi|110349917|emb|CAJ19272.1|/1.99456e-41/plastocyanin precursor [Solanum commersonii]	At1g76100, At1g20340	plastocyanin	NbS00010560g0003.1	325.454	41.165	-2.98296	42.8865	-2.92386	70.674	-2.2032	77.9339	-2.06213	80.4311	-2.01663
PHO	gi|3914472|sp|Q40519.1|PSBR_TOBAC/1.96922e-31/RecName: Full=Photosystem II 10 kDa polypeptide, chloroplastic; Short=PII10; Flags: Precursor	At1g79040	Encodes for the 10 kDa PsbR subunit of photosystem II	NbS00025751g0007.1	1433.95	320.911	-2.15975	781.452	-	385.32	-1.89586	538.237	-1.41368	532.644	-1.42875
PHO	gi|115802|sp|P27494.1|CB23_TOBAC/3.04019e-146/RecName: Full=Chlorophyll a-b binding protein 36, chloroplastic; AltName: Full=LHCII type I CAB-36; Short=LHCP; Flags: Precursor	At2g05100, At2g05070, At3g27690	a subunit of the light harvesting complex II	NbS00000471g0009.1	2032.77	112.864	-4.17078	70.9198	-4.84111	203.818	-3.3181	344.715	-2.55997	178.631	-3.50839
PHO	gi|29123378|gb|AAO62942.1|/3.31003e-152/chlorophyll a/b binding protein [Nicotiana tabacum]	At2g05100, At2g05070, At3g27690	a subunit of the light harvesting complex II	NbS00019403g0016.1	2784.05	305.066	-3.18999	257.93	-3.43213	519.75	-2.42129	938.424	-1.56887	643.657	-2.11282
PHO	gi|115802|sp|P27494.1|CB23_TOBAC/1.35937e-152/RecName: Full=Chlorophyll a-b binding protein 36, chloroplastic; AltName: Full=LHCII type I CAB-36; Short=LHCP; Flags: Precursor	At2g05100, At2g05070, At3g27690	a subunit of the light harvesting complex II	NbS00050671g0012.1	3116.7	226.216	-3.78425	142.982	-4.44612	394.847	-2.98066	667.782	-2.22257	406.351	-2.93922
PHO	gi|255546007|ref|XP_002514063.1|/1.10527e-25/conserved hypothetical protein [Ricinus communis]	At2g06520	photosystem II subunit PsbX	NbS00057564g0002.1	424.624	37.7699	-3.49088	39.201	-3.43723	36.211	-3.55169	84.4857	-2.32941	82.0963	-2.3708
PHO	gi|2499966|sp|Q41228.1|PSAEA_NICSY/6.35864e-38/RecName: Full=Photosystem I reaction center subunit IV A, chloroplastic; Short=PSI-E A; Contains: RecName: Full=Photosystem I reaction center subunit IV A isoform 2; Flags: Precursor	At2g20260	photosystem I subunit E2	NbS00061408g0004.1	535.711	17.3042	-4.95226	19.0733	-4.81183	36.6781	-3.86846	44.4674	-3.59063	39.0508	-3.77803
PHO	gi|2499967|sp|Q41229.1|PSAEB_NICSY/6.69152e-48/RecName: Full=Photosystem I reaction center subunit IV B, chloroplastic; Short=PSI-E B; Contains: RecName: Full=Photosystem I reaction center subunit IV B isoform 2; Flags: Precursor	At2g20260, At4g28750	photosystem I subunit E2	NbS00003075g0011.1	3361.4	545.829	-2.62254	676.397	-2.31312	1051.67	-1.67637	855.755	-1.97379	1030.86	-1.70522
PHO	gi|2499967|sp|Q41229.1|PSAEB_NICSY/7.35373e-45/RecName: Full=Photosystem I reaction center subunit IV B, chloroplastic; Short=PSI-E B; Contains: RecName: Full=Photosystem I reaction center subunit IV B isoform 2; Flags: Precursor	At2g20260, At4g28750	photosystem I subunit E2	NbS00019085g0006.1	1820.76	212.206	-3.101	322.195	-2.49854	518.524	-1.81206	395.45	-2.20298	457.111	-1.99393
PHO	gi|2499966|sp|Q41228.1|PSAEA_NICSY/9.7381e-47/RecName: Full=Photosystem I reaction center subunit IV A, chloroplastic; Short=PSI-E A; Contains: RecName: Full=Photosystem I reaction center subunit IV A isoform 2; Flags: Precursor	At2g20260, At4g28750	photosystem I subunit E2	NbS00038432g0004.1	892.537	47.3219	-4.23733	88.4374	-3.33518	113.59	-2.97407	126.668	-2.81685	119.425	-2.9018
PHO	gi|225428637|ref|XP_002284808.1|/1.11941e-18/PREDICTED: uncharacterized protein LOC100255593 [Vitis vinifera]	At2g26500	cytochrome b6f complex subunit	NbS00006261g0016.1	514.06	63.5614	-3.01572	83.9018	-2.61516	69.7717	-2.88122	134.433	-1.93505	122.792	-2.06571
PHO	gi|359479362|ref|XP_002277357.2|/0/PREDICTED: ruBisCO large subunit-binding protein subunit alpha, chloroplastic-like [Vitis vinifera]	At2g28000	chaperonin-60 alpha, a molecular chaperone involved in Rubisco folding	NbS00033391g0006.1	218.363	123.436	-	87.0822	-1.32628	173.904	-	118.135	-	128.825	-
PHO	gi|359479362|ref|XP_002277357.2|/0/PREDICTED: ruBisCO large subunit-binding protein subunit alpha, chloroplastic-like [Vitis vinifera]	At2g28000	chaperonin-60 alpha, a molecular chaperone involved in Rubisco folding	NbS00040945g0003.1	154.933	40.2614	-1.94418	21.0695	-2.87842	76.9482	-1.00969	67.5059	-1.19856	62.0467	-1.32022
PHO	gi|388502126|gb|AFK39129.1|/1.47739e-30/unknown [Lotus japonicus]	At2g30570	similar to photosystem II reaction center subunit W	NbS00026206g0010.1	1324.43	114.333	-3.53406	115.74	-3.51641	237.686	-2.47824	273.059	-2.27808	288.334	-2.19956
PHO	gi|388502126|gb|AFK39129.1|/1.56606e-22/unknown [Lotus japonicus]	At2g30570	similar to photosystem II reaction center subunit W	NbS00038002g0008.1	165.26	3.74298	-5.46441	9.43777	-4.13015	8.59378	-4.2653	13.0542	-3.66215	14.5995	-3.50075
PHO	gi|351721030|ref|NP_001236684.1|/1.45141e-33/uncharacterized protein LOC100305788 [Glycine max]	At2g30570	similar to photosystem II reaction center subunit W	NbS00038205g0008.1	1373.8	104.174	-3.72111	131.372	-3.38644	192.358	-2.8363	282.685	-2.2809	292.492	-2.2317
PHO	gi|237651899|gb|ACR08639.1|/3.52372e-52/chloroplast chlorophyll A/B binding protein [Mangifera indica]	At2g34430	Photosystem II type I chlorophyll a/b-binding protein	NbC25782575g0001.1	4277.2	324.33	-3.72113	358.524	-3.57653	805.586	-2.40856	557.294	-2.94016	374.279	-3.51448
PHO	gi|12643758|sp|Q40565.1|RCA2_TOBAC/5.97004e-52/RecName: Full=Ribulose bisphosphate carboxylase/oxygenase activase 2, chloroplastic; Short=RA 2; Short=RuBisCO activase 2; Flags: Precursor	At2g39730	RuBisco activase	NbC24305910g0003.1	1559.16	152.632	-3.35264	140.187	-3.47534	552.224	-1.49745	479.748	-1.70042	542.213	-1.52384
PHO	gi|12643758|sp|Q40565.1|RCA2_TOBAC/0/RecName: Full=Ribulose bisphosphate carboxylase/oxygenase activase 2, chloroplastic; Short=RA 2; Short=RuBisCO activase 2; Flags: Precursor	At2g39730	RuBisco activase	NbS00009714g0011.1	621.012	67.0528	-3.21125	81.6224	-2.92759	210.212	-1.56278	181.249	-1.77665	215.903	-1.52424
PHO	gi|12643757|sp|Q40460.1|RCA1_TOBAC/0/RecName: Full=Ribulose bisphosphate carboxylase/oxygenase activase 1, chloroplastic; Short=RA 1; Short=RuBisCO activase 1; Flags: Precursor	At2g39730	RuBisco activase	NbS00028170g0001.1	206.462	46.9774	-2.13584	41.3778	-2.31895	106.304	-	67.4081	-1.61488	70.0029	-1.56039
PHO	gi|12643757|sp|Q40460.1|RCA1_TOBAC/0/RecName: Full=Ribulose bisphosphate carboxylase/oxygenase activase 1, chloroplastic; Short=RA 1; Short=RuBisCO activase 1; Flags: Precursor	At2g39730	RuBisco activase	NbS00029393g0012.1	482.203	55.6796	-3.11442	34.4546	-3.80687	114.398	-2.07558	123.714	-1.96263	188.153	-1.35774
PHO	gi|12643757|sp|Q40460.1|RCA1_TOBAC/0/RecName: Full=Ribulose bisphosphate carboxylase/oxygenase activase 1, chloroplastic; Short=RA 1; Short=RuBisCO activase 1; Flags: Precursor	At2g39730	RuBisco activase	NbS00044990g0002.1	1351.22	507.078	-1.41399	282.858	-2.25612	753.875	-	814.665	-	959.664	-
PHO	gi|12643758|sp|Q40565.1|RCA2_TOBAC/0/RecName: Full=Ribulose bisphosphate carboxylase/oxygenase activase 2, chloroplastic; Short=RA 2; Short=RuBisCO activase 2; Flags: Precursor	At2g39730	RuBisco activase	NbS00047700g0013.1	513.116	55.8313	-3.20014	53.8094	-3.25336	172.127	-1.57581	144.603	-1.82718	181.791	-1.49701
PHO	gi|224128069|ref|XP_002320236.1|/3.50182e-38/predicted protein [Populus trichocarpa]	At2g46820	P subunit of Photosystem I	NbS00007043g0003.1	609.809	44.5103	-3.77615	52.1123	-3.54866	101.992	-2.5799	91.0427	-2.74374	81.4974	-2.90353
PHO	gi|224128069|ref|XP_002320236.1|/6.11029e-39/predicted protein [Populus trichocarpa]	At2g46820	P subunit of Photosystem I	NbS00010384g0211.1	338.376	38.3463	-3.14147	34.1633	-3.30811	68.8855	-2.29636	60.3227	-2.48785	59.8004	-2.5004
PHO	gi|22550386|gb|AAL51055.2|AF454759_1/1.32427e-76/beta-carbonic anhydrase [Nicotiana tabacum]	At3g01500	carbonic anhydrase	NbS00003380g0115.1	2209.24	2.19346	-9.97613	24.236	-6.51026	36.1269	-5.93433	100.536	-4.45777	20.8893	-6.72464
PHO	gi|115473|sp|P27141.1|CAHC_TOBAC/4.18439e-137/RecName: Full=Carbonic anhydrase, chloroplastic; AltName: Full=Carbonate dehydratase; Flags: Precursor	At3g01500	carbonic anhydrase	NbS00016159g0006.1	3464.25	16.6245	-7.70309	36.0859	-6.58496	63.6855	-5.76544	171.12	-4.33946	91.6561	-5.24017
PHO	gi|110377766|gb|ABG73415.1|/9.00577e-146/chloroplast pigment-binding protein CP29 [Nicotiana tabacum]	At3g08940	involved in the light harvesting complex of photosystem II	NbS00017935g0003.1	2600.84	142.95	-4.1854	151.763	-4.09908	323.392	-3.00762	329.97	-2.97857	306.43	-3.08535
PHO	gi|110377766|gb|ABG73415.1|/9.53223e-155/chloroplast pigment-binding protein CP29 [Nicotiana tabacum]	At3g08940, At5g01530	involved in the light harvesting complex of photosystem II	NbS00027305g0008.1	2856.04	223.51	-3.6756	209.859	-3.76653	527.795	-2.43597	513.783	-2.47478	473.388	-2.59292
PHO	gi|2266947|gb|AAB80714.1|/0/phosphoenolpyruvate carboxylase 1 [Gossypium hirsutum]	At3g14940, At2g42600, At1g53310	phosphoenolpyruvate carboxylase	NbS00005534g0215.1	132.32	53.8238	-1.29772	18.7625	-2.81811	77.0207	-	44.0069	-1.58823	50.2467	-1.39693
PHO	gi|407353|dbj|BAA04633.1|/2.87371e-54/PSI-H precursor [Nicotiana sylvestris]	At3g16140	subunit H of photosystem I	NbS00007972g0020.1	514.238	5.83128	-6.46248	8.88501	-5.85492	19.2596	-4.73879	41.7365	-3.62306	23.7231	-4.43808
PHO	gi|255544866|ref|XP_002513494.1|/1.81562e-16/Photosystem II 5 kDa protein, chloroplast precursor, putative [Ricinus communis]	At3g21055, At1g51400	photosystem II 5 kD protein subunit PSII-T	NbS00003231g0004.1	824.231	70.6733	-3.54381	57.4383	-3.84296	75.9974	-3.43903	128.643	-2.67967	122.753	-2.7473
PHO	gi|255550347|ref|XP_002516224.1|/6.0258e-90/bacterioferritin comigratory protein, putative [Ricinus communis]	At3g26060	encodes periredoxin Q which decomposes peroxides and plays a role in the protection of the photosynthetic apparatus	NbS00060910g0004.1	260.349	5.40875	-5.58901	5.44043	-5.58058	16.787	-3.95503	29.6488	-3.1344	22.9354	-3.5048
PHO	gi|29123378|gb|AAO62942.1|/2.00617e-151/chlorophyll a/b binding protein [Nicotiana tabacum]	At3g27690, At2g05100, At2g05070	Lhc super-gene family encodes the light-harvesting chlorophyll a/b-binding (LHC) proteins that constitute the antenna system of the photosynthetic apparatus	NbS00032129g0003.1	1492.13	221.858	-2.74966	179.282	-3.05707	298.817	-2.32003	499.293	-1.57941	366.786	-2.02436
PHO	gi|100801744|emb|CAK24966.1|/1.11595e-137/chlorophyll a/b binding protein [Solanum tuberosum]	At3g47470	light harvesting complex subunit A4	NbS00004739g0001.1	1969.86	130.552	-3.91539	131.43	-3.90573	264.735	-2.89547	323.671	-2.60549	336.736	-2.5484
PHO	gi|100801744|emb|CAK24966.1|/6.13613e-124/chlorophyll a/b binding protein [Solanum tuberosum]	At3g47470	light harvesting complex subunit A4	NbS00030208g0012.1	1512.02	131.759	-3.52051	107.452	-3.81472	294.475	-2.36027	353.432	-2.09698	341.413	-2.14689
PHO	gi|100801744|emb|CAK24966.1|/6.99439e-130/chlorophyll a/b binding protein [Solanum tuberosum]	At3g47470	light harvesting complex subunit A4	NbS00043913g0001.1	840.378	7.70855	-6.76844	24.2212	-5.11669	19.1828	-5.45315	57.2692	-3.87521	27.0818	-4.95564
PHO	gi|100801744|emb|CAK24966.1|/5.88893e-129/chlorophyll a/b binding protein [Solanum tuberosum]	At3g47470	light harvesting complex subunit A4	NbS00052312g0004.1	611.959	2.18367	-8.13054	7.29799	-6.38979	4.74092	-7.01212	27.4411	-4.47902	4.15995	-7.20073
PHO	gi|384038815|gb|AFH57998.1|/0/chloroplast PsbO2 precursor [Nicotiana benthamiana]	At3g50820, At5g66570	extrinsic subunit of photosystem II	NbS00019818g0001.1	1012.47	71.4037	-3.82574	73.6006	-3.78202	221.682	-2.19132	189.493	-2.41767	160.726	-2.65521
PHO	gi|384038819|gb|AFH58000.1|/0/chloroplast PsbO4 precursor [Nicotiana benthamiana]	At3g50820, At5g66570	extrinsic subunit of photosystem II	NbS00027134g0004.1	918.758	115.38	-2.99329	92.0008	-3.31997	157.961	-2.54012	175.219	-2.39052	186.03	-2.30415
PHO	gi|384038813|gb|AFH57997.1|/0/chloroplast PsbO1 precursor [Nicotiana benthamiana]	At3g50820, At5g66570	extrinsic subunit of photosystem II	NbS00032545g0003.1	1572.34	129.659	-3.60012	150.434	-3.38571	405.505	-1.95512	390.119	-2.01093	283.086	-2.4736
PHO	gi|225446471|ref|XP_002277788.1|/4.20373e-52/PREDICTED: fasciclin-like arabinogalactan protein 9 isoform 1 [Vitis vinifera]	At3g54890	photosystem I lightharvesting complex gene 1	NbS00032966g0002.1	462.653	31.2506	-3.88798	39.1003	-3.56468	122.742	-1.9143	79.6797	-2.53765	111.121	-2.05779
PHO	gi|493723|emb|CAA45523.1|/5.2835e-97/photosystem I light-harvesting chlorophyll a/b-binding protein [Nicotiana tabacum]	At3g54890	photosystem I lightharvesting complex gene 1	NbS00003434g0011.1	1150.91	58.64	-4.29474	44.503	-4.69273	176.391	-2.70592	175.115	-2.7164	140.495	-3.03418
PHO	gi|170388|gb|AAA34140.1|/1.66954e-133/chlorophyll a/b-binding protein [Solanum lycopersicum]	At3g54890	photosystem I lightharvesting complex gene 1	NbS00004910g0006.1	2808.75	100.102	-4.81038	126.498	-4.47273	325.343	-3.10989	361.177	-2.95915	235.794	-3.57433
PHO	gi|170388|gb|AAA34140.1|/1.39146e-106/chlorophyll a/b-binding protein [Solanum lycopersicum]	At3g54890	photosystem I lightharvesting complex gene 1	NbS00052321g0006.1	1301.62	98.3975	-3.72554	97.0104	-3.74602	271.641	-2.26053	193.392	-2.7507	166.706	-2.96492
PHO	gi|493723|emb|CAA45523.1|/2.28603e-108/photosystem I light-harvesting chlorophyll a/b-binding protein [Nicotiana tabacum]	At3g54890	photosystem I lightharvesting complex gene 1	NbS00032799g0010.1	2454.56	144.897	-4.08236	111.877	-4.45547	360.501	-2.76739	434.907	-2.49669	381.613	-2.68528
PHO	gi|350538149|ref|NP_001234585.1|/0/chloroplast sedoheptulose-1,7-bisphosphatase [Solanum lycopersicum]	At3g55800	sedoheptulose-bisphosphatase, chloroplast Calvin cycle	NbS00020569g0013.1	370.538	8.65526	-5.4199	4.45764	-6.3772	21.0852	-4.13532	39.4994	-3.22972	35.0939	-3.40033
PHO	gi|350538149|ref|NP_001234585.1|/0/chloroplast sedoheptulose-1,7-bisphosphatase [Solanum lycopersicum]	At3g55800	sedoheptulose-bisphosphatase, chloroplast Calvin cycle	NbS00040594g0021.1	100.54	3.79196	-4.72868	3.63329	-4.79035	12.988	-2.95252	12.2925	-3.03192	7.77261	-3.69323
PHO	gi|255565372|ref|XP_002523677.1|/0/Magnesium-protoporphyrin IX monomethyl ester [oxidative] cyclase, chloroplast precursor, putative [Ricinus communis]	At3g56940	dicarboxylate diiron protein	NbS00008825g0027.1	583.483	71.7287	-3.02407	38.0418	-3.93903	90.9132	-2.68213	151.608	-1.94434	168.415	-1.79267
PHO	gi|109450812|emb|CAK54360.1|/0/putative desaturase-like protein [Trifolium repens]	At3g56940	dicarboxylate diiron protein	NbS00020307g0015.1	1031	215.392	-2.25901	159.351	-2.69376	216.38	-2.2524	331.367	-1.63754	366.109	-1.4937
PHO	gi|255585503|ref|XP_002533443.1|/1.25674e-63/Tetrapyrrole-binding protein, chloroplast precursor, putative [Ricinus communis]	At3g59400	required for chlorophyll accumulation under normal growth conditions	NbS00002134g0107.1	392.006	49.0666	-2.99806	34.3757	-3.51141	58.5651	-2.74276	71.4282	-2.45631	60.5139	-2.69554
PHO	gi|115765|sp|P10708.1|CB12_SOLLC/1.31712e-123/RecName: Full=Chlorophyll a-b binding protein 7, chloroplastic; AltName: Full=LHCI type II CAB-7; Flags: Precursor	At3g61470	component of the light harvesting antenna complex of photosystem I	NbS00019265g0001.1	105.234	5.06766	-4.37614	6.35532	-4.0495	11.452	-3.19994	12.719	-3.04855	8.24044	-3.67474
PHO	gi|115765|sp|P10708.1|CB12_SOLLC/1.55438e-138/RecName: Full=Chlorophyll a-b binding protein 7, chloroplastic; AltName: Full=LHCI type II CAB-7; Flags: Precursor	At3g61470	component of the light harvesting antenna complex of photosystem I	NbS00036008g0006.1	335.353	21.5173	-3.96211	31.9484	-3.39187	48.5758	-2.78737	60.9532	-2.45991	55.7432	-2.58881
PHO	gi|115765|sp|P10708.1|CB12_SOLLC/5.68548e-128/RecName: Full=Chlorophyll a-b binding protein 7, chloroplastic; AltName: Full=LHCI type II CAB-7; Flags: Precursor	At3g61470	component of the light harvesting antenna complex of photosystem I	NbS00048043g0004.1	140.169	5.36575	-4.70724	7.61465	-4.20225	13.5172	-3.3743	15.4192	-3.18437	13.4003	-3.38683
PHO	gi|115765|sp|P10708.1|CB12_SOLLC/1.26659e-127/RecName: Full=Chlorophyll a-b binding protein 7, chloroplastic; AltName: Full=LHCI type II CAB-7; Flags: Precursor	At3g61470	component of the light harvesting antenna complex of photosystem I	NbS00053209g0004.1	187.382	10.2025	-4.19899	10.3587	-4.17708	21.5814	-3.11813	27.645	-2.76089	20.7096	-3.17761
PHO	gi|401249|sp|Q02585.1|UCRIB_TOBAC/1.25385e-110/RecName: Full=Cytochrome b6-f complex iron-sulfur subunit 2, chloroplastic; AltName: Full=Plastohydroquinone:plastocyanin oxidoreductase iron-sulfur protein 2; AltName: Full=Rieske iron-sulfur protein 2; Short=ISP 2; Short=RISP 2; Flags: Precursor	At4g03280	Rieske FeS center of cytochrome b6f complex	NbS00002017g0014.1	790.092	176.532	-2.16209	250.01	-1.66004	220.2	-1.8432	315.285	-1.32536	315.754	-1.32322
PHO	gi|401249|sp|Q02585.1|UCRIB_TOBAC/4.55165e-103/RecName: Full=Cytochrome b6-f complex iron-sulfur subunit 2, chloroplastic; AltName: Full=Plastohydroquinone:plastocyanin oxidoreductase iron-sulfur protein 2; AltName: Full=Rieske iron-sulfur protein 2; Short=ISP 2; Short=RISP 2; Flags: Precursor	At4g03280	Rieske FeS center of cytochrome b6f complex	NbS00061418g0005.1	1052.37	169.975	-2.63024	229.407	-2.19765	241.658	-2.1226	360.343	-1.54619	359.188	-1.55083
PHO	gi|384038831|gb|AFH58006.1|/2.49406e-95/chloroplast PsbQ2 precursor [Nicotiana benthamiana]	At4g05180, At4g21280	PsbQ subunit of the oxygen evolving complex of photosystem II	NbS00010498g0007.1	986.555	55.7708	-4.14482	77.4587	-3.6709	129.28	-2.93191	170.101	-2.536	129.573	-2.92863
PHO	gi|384038829|gb|AFH58005.1|/1.16186e-83/chloroplast PsbQ1 precursor [Nicotiana benthamiana]	At4g05180, At4g21280	PsbQ subunit of the oxygen evolving complex of photosystem II	NbS00013563g0003.1	783.766	37.5435	-4.38379	73.8598	-3.40756	92.5551	-3.08204	124.428	-2.65511	94.3437	-3.05442
PHO	gi|110377793|gb|ABG73417.1|/3.90008e-69/chloroplast pigment-binding protein CP26 [Nicotiana tabacum]	At4g10340	photosystem II encoding the light-harvesting chlorophyll a/b binding protein CP26 of the antenna system of the photosynthetic apparatus	NbS00004085g0015.1	2597.81	255.055	-3.34842	216.357	-3.58581	570.768	-2.18632	531.455	-2.28928	520.935	-2.31812
PHO	gi|110377793|gb|ABG73417.1|/6.14491e-81/chloroplast pigment-binding protein CP26 [Nicotiana tabacum]	At4g10340	photosystem II encoding the light-harvesting chlorophyll a/b binding protein CP26 of the antenna system of the photosynthetic apparatus	NbS00008488g0031.1	2006.58	126.859	-3.98344	109.761	-4.1923	301.751	-2.73331	331.944	-2.59573	315.325	-2.66982
PHO	gi|29468504|gb|AAO85557.1|/2.82191e-33/photosystem I subunit XI [Nicotiana attenuata]	At4g12800	photosystem I subunit I	NbS00028915g0004.1	973.6	42.384	-4.52174	82.5916	-3.55926	117.748	-3.04763	122.082	-2.99548	122.284	-2.99309
PHO	gi|29468504|gb|AAO85557.1|/1.54314e-76/photosystem I subunit XI [Nicotiana attenuata]	At4g12800	photosystem I subunit I	NbS00028915g0014.1	1221.62	77.7837	-3.97318	97.678	-3.64462	166.97	-2.87114	244.414	-2.3214	234.019	-2.38409
PHO	gi|29468504|gb|AAO85557.1|/4.51732e-53/photosystem I subunit XI [Nicotiana attenuata]	At4g12800	photosystem I subunit I	NbS00041696g0018.1	2712.94	186.282	-3.8643	208.332	-3.7029	462.57	-2.55211	412.633	-2.71693	370.253	-2.87328
PHO	gi|11493393|gb|AAG35472.1|U67064_1/0/sulfur [Nicotiana tabacum]	At4g18480, At5g45930	CHLI subunit of magnesium chelatase which is required for chlorophyll biosynthesis	NbS00047538g0010.1	268.114	25.4912	-3.39477	16.5363	-4.01913	53.8753	-2.31515	57.1189	-2.2308	53.8013	-2.31713
PHO	gi|11493393|gb|AAG35472.1|U67064_1/0/sulfur [Nicotiana tabacum]	At5g45930, At4g18480	second Chl I gene (CHLI2), a subunit of magnesium chelatase which is required for chlorophyll biosynthesis	NbS00047285g0008.1	148.823	13.6374	-3.44796	13.7659	-3.43443	30.1333	-2.30417	35.5239	-2.06674	30.3441	-2.29411
PHO	gi|21068895|dbj|BAB93004.1|/0/NADPH:protochlorophyllide oxidoreductase [Nicotiana tabacum]	At5g54190, At4g27440, At1g03630	protochlorophyllide oxidoreductase	NbS00012878g0025.1	169.641	9.44337	-4.16704	9.45235	-4.16567	19.2455	-3.13989	28.4708	-2.57493	21.9419	-2.95073
PHO	gi|21068893|dbj|BAB93003.1|/7.14834e-180/NADPH:protochlorophyllide oxidoreductase [Nicotiana tabacum]	At5g54190, At4g27440, At1g03630	protochlorophyllide oxidoreductase	NbS00014869g0016.1	67.1113	0.96617	-6.11813	3.45648	-4.27918	3.75421	-4.15997	13.8598	-2.27564	2.74838	-4.6099
PHO	gi|21068893|dbj|BAB93003.1|/0/NADPH:protochlorophyllide oxidoreductase [Nicotiana tabacum]	At5g54190, At4g27440, At1g03630	protochlorophyllide oxidoreductase	NbS00015306g0005.1	150.258	5.94416	-4.65982	16.9434	-3.14864	18.1223	-3.0516	33.8688	-2.14941	8.05934	-4.22063
PHO	gi|21068895|dbj|BAB93004.1|/0/NADPH:protochlorophyllide oxidoreductase [Nicotiana tabacum]	At5g54190, At4g27440, At1g03630	protochlorophyllide oxidoreductase	NbS00032371g0007.1	179.975	6.08463	-4.88649	7.53585	-4.57789	23.1619	-2.95797	25.2121	-2.83561	21.334	-3.07658
PHO	gi|115794|sp|P27489.1|CB23_SOLLC/3.8176e-141/RecName: Full=Chlorophyll a-b binding protein 13, chloroplastic; AltName: Full=LHCII type III CAB-13; Flags: Precursor	At5g54270	Lhcb3 protein is a component of the main light harvesting chlorophyll a/b-protein complex of Photosystem II	NbS00014092g0006.1	1185.17	70.9942	-4.06125	78.1153	-3.92335	119.788	-3.30654	255.39	-2.21433	138.581	-3.09629
PHO	gi|115794|sp|P27489.1|CB23_SOLLC/4.33781e-141/RecName: Full=Chlorophyll a-b binding protein 13, chloroplastic; AltName: Full=LHCII type III CAB-13; Flags: Precursor	At5g54270	Lhcb3 protein is a component of the main light harvesting chlorophyll a/b-protein complex of Photosystem II	NbS00020253g0009.1	3262.59	246.752	-3.72488	256.191	-3.67072	347.626	-3.23041	560.979	-2.54	618.806	-2.39846
PHO	gi|270311593|gb|ACZ72945.1|/6.1969e-77/photosystem I reaction center subunit [Nicotiana tabacum]	At5g64040	photosystem I reaction center, sub PSI-N	NbS00018180g0004.1	1009.38	27.7072	-5.18707	41.6453	-4.59917	61.6173	-4.03399	107.952	-3.22501	119.873	-3.07389
PHO	gi|270311593|gb|ACZ72945.1|/1.42862e-73/photosystem I reaction center subunit [Nicotiana tabacum]	At5g64040	photosystem I reaction center, sub PSI-N	NbS00038282g0004.1	1191.06	64.4102	-4.20882	82.6374	-3.84931	102.208	-3.54267	186.364	-2.67606	203.398	-2.54987
PHO	gi|384038817|gb|AFH57999.1|/0/chloroplast PsbO3 precursor [Nicotiana benthamiana]	At5g66570, At3g50820	extrinsic subunit of photosystem II	NbS00010454g0009.1	1246.72	97.3172	-3.6793	123.54	-3.33509	183.92	-2.76099	250.472	-2.31542	206.323	-2.59516
PHO	gi|357474147|ref|XP_003607358.1|/2.92481e-06/Ribulose bisphosphate carboxylase large chain [Medicago truncatula]	AtCg01310, AtCg00830		NbS00026963g0001.1	1921.1	677.819	-1.50297	456.89	-2.07202	853.317	-1.17078	618.953	-1.63403	430.307	-2.1585
PHO	gi|3036953|dbj|BAA25395.1|/3.92391e-83/light harvesting chlorophyll a/b-binding protein [Nicotiana sylvestris]	e.g. At1g29930	Subunit of light-harvesting complex II	NbC25792767g0001.1	3172.32	178.762	-4.14942	225.618	-3.81358	411.033	-2.94821	301.548	-3.39508	241.007	-3.71839
PHO	gi|3036948|dbj|BAA25392.1|/2.33472e-152/light harvesting chlorophyll a/b-binding protein [Nicotiana sylvestris]	e.g. At1g29930	Subunit of light-harvesting complex II	NbS00000987g0004.1	2143.89	244.728	-3.13098	128.181	-4.06397	424.268	-2.33718	528.21	-2.02104	476.421	-2.16992
PHO	gi|115781|sp|P27492.1|CB21_TOBAC/6.42877e-59/RecName: Full=Chlorophyll a-b binding protein 16, chloroplastic; AltName: Full=LHCII type I CAB-16; Short=LHCP; Flags: Precursor	e.g. At1g29930	Subunit of light-harvesting complex II	NbS00004793g0001.1	622.274	75.4995	-3.04301	64.7904	-3.2637	147.954	-2.07241	193.806	-1.68294	148.7	-2.06515
PHO	gi|3036948|dbj|BAA25392.1|/2.03632e-95/light harvesting chlorophyll a/b-binding protein [Nicotiana sylvestris]	e.g. At1g29930	Subunit of light-harvesting complex II	NbS00004793g0011.1	514.217	60.8119	-3.07995	47.3	-3.44246	117.282	-2.13239	130.457	-1.97881	106.285	-2.27443
PHO	gi|3036955|dbj|BAA25396.1|/6.22748e-126/light harvesting chlorophyll a/b-binding protein [Nicotiana sylvestris]	e.g. At1g29930	Subunit of light-harvesting complex II	NbS00004793g0016.1	162.211	12.8192	-3.66149	15.2907	-3.40714	32.4074	-2.32347	36.8359	-2.13868	29.3735	-2.46528
PHO	gi|3036946|dbj|BAA25391.1|/6.23346e-139/light harvesting chlorophyll a/b-binding protein [Nicotiana sylvestris]	e.g. At1g29930	Subunit of light-harvesting complex II	NbS00005377g0008.1	291.563	38.2716	-2.92946	29.0921	-3.32511	47.8414	-2.60747	55.6998	-2.38806	73.6768	-1.98452
PHO	gi|3036946|dbj|BAA25391.1|/1.45425e-86/light harvesting chlorophyll a/b-binding protein [Nicotiana sylvestris]	e.g. At1g29930	Subunit of light-harvesting complex II	NbS00005377g0014.1	181.692	2.6973	-6.07384	3.22745	-5.81496	12.4597	-3.86616	13.7655	-3.72237	10.0134	-4.1815
PHO	gi|3036946|dbj|BAA25391.1|/7.47869e-147/light harvesting chlorophyll a/b-binding protein [Nicotiana sylvestris]	e.g. At1g29930	Subunit of light-harvesting complex II	NbS00005377g0022.1	980.165	98.6	-3.31336	66.5458	-3.88061	177.601	-2.46438	147.979	-2.72763	161.176	-2.60438
PHO	gi|3036955|dbj|BAA25396.1|/4.29395e-146/light harvesting chlorophyll a/b-binding protein [Nicotiana sylvestris]	e.g. At1g29930	Subunit of light-harvesting complex II	NbS00009017g0002.1	2957.15	22.4641	-7.04044	33.8824	-6.44753	104.691	-4.81999	279.83	-3.40158	104.853	-4.81777
PHO	gi|3036946|dbj|BAA25391.1|/1.04083e-152/light harvesting chlorophyll a/b-binding protein [Nicotiana sylvestris]	e.g. At1g29930	Subunit of light-harvesting complex II	NbS00028970g0004.1	545.186	73.0428	-2.89993	48.5598	-3.48891	153.803	-1.82566	133.998	-2.02454	145.564	-1.90509
PHO	gi|3036951|dbj|BAA25394.1|/8.93268e-152/light harvesting chlorophyll a/b-binding protein [Nicotiana sylvestris]	e.g. At1g29930	Subunit of light-harvesting complex II	NbS00046604g0001.1	1010.43	38.5747	-4.71117	82.5947	-3.61277	90.5095	-3.48075	104.234	-3.27706	62.9118	-4.00549
PHO	gi|3036948|dbj|BAA25392.1|/5.9693e-127/light harvesting chlorophyll a/b-binding protein [Nicotiana sylvestris]	e.g. At1g29930	Subunit of light-harvesting complex II	NbS00060925g0007.1	1790.96	102.167	-4.13173	91.6671	-4.28818	278.501	-2.68498	388.762	-2.20377	330.137	-2.43959
PHO	gi|157965837|gb|ABW06955.1|/1.67653e-172/chloroplast light-harvesting complex II protein precursor [Euglena gracilis]	e.g. At1g29930	Subunit of light-harvesting complex II	NbS00060925g0010.1	1740.41	237.589	-2.87288	188.799	-3.2045	429.125	-2.01995	476.228	-1.8697	456.851	-1.92963
PHO	gi|115805|sp|P27495.1|CB24_TOBAC/9.72515e-89/RecName: Full=Chlorophyll a-b binding protein 40, chloroplastic; AltName: Full=LHCII type I CAB-40; Short=LHCP; Flags: Precursor	e.g. At2g34430	Photosystem II type I chlorophyll a/b-binding protein	NbS00004793g0017.1	1658.78	288.58	-2.52308	222.182	-2.90031	559.01	-1.56917	533.434	-1.63674	461.462	-1.84584
PHO	gi|132118|sp|P26573.1|RBS8_NICPL/7.40159e-87/RecName: Full=Ribulose bisphosphate carboxylase small chain 8B, chloroplastic; Short=RuBisCO small subunit 8B; Flags: Precursor	e.g. At5g38420	Encodes a member of the Rubisco small subunit (RBCS) multigene family	NbC25292626g0004.1	2963.76	772.121	-1.94053	1041.91	-1.5082	982.622	-1.59272	1410.5	-1.07122	1250.85	-1.24452
PHO	gi|132118|sp|P26573.1|RBS8_NICPL/1.02693e-90/RecName: Full=Ribulose bisphosphate carboxylase small chain 8B, chloroplastic; Short=RuBisCO small subunit 8B; Flags: Precursor	e.g. At5g38420	Encodes a member of the Rubisco small subunit (RBCS) multigene family	NbS00009638g0019.1	1170.54	59.9184	-4.28803	50.7007	-4.52903	74.1601	-3.98039	136.011	-3.10538	107.038	-3.45098
PHO	gi|132118|sp|P26573.1|RBS8_NICPL/5.81807e-90/RecName: Full=Ribulose bisphosphate carboxylase small chain 8B, chloroplastic; Short=RuBisCO small subunit 8B; Flags: Precursor	e.g. At5g38420	Encodes a member of the Rubisco small subunit (RBCS) multigene family	NbS00022486g0001.1	397.806	25.561	-3.96005	16.5298	-4.58892	34.4654	-3.52884	72.2058	-2.46188	64.0936	-2.63381
PHO	gi|59800169|sp|P69249.1|RBS_TOBAC/1.3179e-94/RecName: Full=Ribulose bisphosphate carboxylase small chain, chloroplastic; Short=RuBisCO small subunit; AltName: Full=TSSU3-8; Flags: Precursor	e.g. At5g38420	Encodes a member of the Rubisco small subunit (RBCS) multigene family	NbS00027201g0002.1	2808.97	607.615	-2.20881	528.674	-2.40959	778.989	-1.85037	984.829	-1.5121	1018.35	-1.46382
PHO	gi|132118|sp|P26573.1|RBS8_NICPL/2.4444e-88/RecName: Full=Ribulose bisphosphate carboxylase small chain 8B, chloroplastic; Short=RuBisCO small subunit 8B; Flags: Precursor	e.g. At5g38420	Encodes a member of the Rubisco small subunit (RBCS) multigene family	NbS00027369g0007.1	668.314	42.4347	-3.97721	38.974	-4.09994	66.0446	-3.33901	158.127	-2.07945	136.087	-2.296
PHO	gi|132118|sp|P26573.1|RBS8_NICPL/1.3179e-94/RecName: Full=Ribulose bisphosphate carboxylase small chain 8B, chloroplastic; Short=RuBisCO small subunit 8B; Flags: Precursor	e.g. At5g38420	Encodes a member of the Rubisco small subunit (RBCS) multigene family	NbS00037852g0006.1	2850.27	533.868	-2.41654	435.352	-2.71084	801.353	-1.83059	843.675	-1.75634	856.955	-1.7338
PHO	gi|132118|sp|P26573.1|RBS8_NICPL/2.68214e-84/RecName: Full=Ribulose bisphosphate carboxylase small chain 8B, chloroplastic; Short=RuBisCO small subunit 8B; Flags: Precursor	e.g. At5g38420	Encodes a member of the Rubisco small subunit (RBCS) multigene family	NbS00041372g0008.1	6163.88	372.751	-4.04756	215.804	-4.83604	684.626	-3.17045	891.968	-2.78877	747.892	-3.04294
PHO	gi|132118|sp|P26573.1|RBS8_NICPL/3.62298e-57/RecName: Full=Ribulose bisphosphate carboxylase small chain 8B, chloroplastic; Short=RuBisCO small subunit 8B; Flags: Precursor	e.g. At5g38420	Encodes a member of the Rubisco small subunit (RBCS) multigene family	NbS00041372g0009.1	3041.12	152.691	-4.31592	125.801	-4.59539	277.653	-3.45325	560.728	-2.43923	533.457	-2.51116
PHO	gi|132118|sp|P26573.1|RBS8_NICPL/2.90403e-91/RecName: Full=Ribulose bisphosphate carboxylase small chain 8B, chloroplastic; Short=RuBisCO small subunit 8B; Flags: Precursor	e.g. At5g38420	Encodes a member of the Rubisco small subunit (RBCS) multigene family	NbS00042812g0008.1	8475.1	2507.36	-1.75706	3991.37	-1.08635	2550.7	-1.73234	4386.35	-	4325.25	-
PHO	gi|115794|sp|P27489.1|CB23_SOLLC/3.80129e-141/RecName: Full=Chlorophyll a-b binding protein 13, chloroplastic; AltName: Full=LHCII type III CAB-13; Flags: Precursor	e.g. At5g54270	Lhcb3 protein is a component of the main light harvesting chlorophyll a/b-protein complex of Photosystem II	NbS00029431g0007.1	847.387	20.0255	-5.40311	21.7978	-5.28077	33.8032	-4.64779	85.5382	-3.30838	50.1525	-4.07863
PPP (Pentose phosphate pathway)	gi|224125628|ref|XP_002319636.1|/5.39369e-101/predicted protein [Populus trichocarpa]	At3g04790	Ribose 5-phosphate isomerase	NbS00013797g0003.1	240.167	43.5203	-2.46428	24.8667	-3.27175	68.3158	-1.81375	67.5521	-1.82996	67.0206	-1.84136
STA (Starch metabolism)	gi|350538831|ref|NP_001234617.1|/0/starch synthase IV [Solanum lycopersicum]	At4g18240	starch synthase 4 (SS4	NbS00028970g0024.1	178.134	24.8395	-2.84225	15.0374	-3.56633	44.3399	-2.00628	40.1369	-2.14996	51.0362	-1.80337
STA	gi|350539647|ref|NP_001233977.1|/0/ADP-glucose pyrophosphorylase large subunit [Solanum lycopersicum]	At5g19220	large subunit of ADP-glucose pyrophosphorylase	NbS00051139g0006.1	65.2241	6.16423	-3.40341	4.6097	-3.82266	10.6462	-2.61506	12.8015	-2.34909	12.6994	-2.36065
STA	gi|89089752|gb|ABD60582.1|/0/ADP-glucose pyrophosphorylase small subunit [Nicotiana tabacum]	At5g48300	small subunit of ADP-glucose pyrophosphorylase	NbS00004361g0008.1	113.119	84.1623	-	10.636	-3.41082	75.0735	-	88.9814	-	155.117	-
STR (Stress responses)	gi|2459684|gb|AAB71764.1|/0/catalase 1 [Nicotiana tabacum]	At4g35090, At1g20630, At1g20620	catalase	NbS00012784g0015.1	581.806	233.493	-1.31716	129.758	-2.16471	302.874	-	256.323	-1.18257	367.958	-
STR	gi|188474277|gb|ACD49738.1|/2.22721e-114/BURP domain-containing protein [Solanum tuberosum]	At5g25610	responsive to dehydration 22	NbS00017616g0005.1	192.041	31.0554	-2.6285	14.8452	-3.69335	61.8001	-1.63573	56.3806	-1.76814	74.7404	-1.36145
TRA (Transport mechanisms)	gi|255553045|ref|XP_002517565.1|/0/Boron transporter, putative [Ricinus communis]	At1g15460	boron transporter, anion exchanger	NbS00030877g0008.1	55.0817	0.397857	-7.11318	0.459639	-6.90493	0.330809	-7.37943	2.53259	-4.44289	1.51586	-5.18337
TRA	gi|4138262|emb|CAA69353.1|/8.67864e-139/aquaporin 1 [Nicotiana tabacum]	At2g36830, At4g01470, At3g26520	tonoplast intrinsic protein, which functions as water channel	NbS00047871g0006.1	228.212	112.137	-1.02511	32.9774	-2.79082	93.8997	-1.28118	137.675	-	171.668	-
TRA	gi|255574373|ref|XP_002528100.1|/4.72073e-159/Vacuolar cation/proton exchanger 1a, putative [Ricinus communis]	At3g51860, At2g38170	cation exchanger	NbS00005977g0009.1	426.939	178.358	-1.25925	32.4897	-3.71598	122.168	-1.80517	249.724	-	370.408	-
OTH	gi|225445166|ref|XP_002280712.1|/0/PREDICTED: uncharacterized protein LOC100262932 [Vitis vinifera]	At4g29060	embryo defective 2726	NbS00025848g0007.1	50.684	5.27478	-3.26435	5.51503	-3.20009	15.4641	-1.71261	13.2696	-1.93341	11.4259	-2.14922
TRA	gi|17017257|gb|AAL33586.1|AF440272_1/6.09169e-149/aquaporin [Nicotiana tabacum]	At4g35100, At2g16850	plasma membrane intrinsic protein	NbS00020631g0001.1	148.161	29.4483	-2.33091	27.0569	-2.45309	48.844	-1.60091	77.3903	-	98.733	-
TRA	gi|359490578|ref|XP_002275623.2|/0/PREDICTED: S-type anion channel SLAH3-like [Vitis vinifera]	At5g24030, At4g27970		NbS00022001g0006.1	62.8106	4.17042	-3.91274	12.9898	-2.27363	13.1716	-2.25357	15.9435	-1.97804	18.5857	-1.75681
TRA	gi|403023|emb|CAA52979.1|/0/phosphate translocator [Nicotiana tabacum]	At5g46110	chloroplast triose phosphate / 3-phosphoglycerate translocator that transports triose phosphates derived from the Calvin cycle in the stroma to the cytosol for use in sucrose synthesis and other biosynthetic processes	NbS00037180g0004.1	808.306	186.812	-2.11331	168.389	-2.2631	329.288	-1.29555	321.844	-1.32854	297.459	-1.44221
TRA	gi|403023|emb|CAA52979.1|/0/phosphate translocator [Nicotiana tabacum]	At5g46110	chloroplast triose phosphate / 3-phosphoglycerate translocator that transports triose phosphates derived from the Calvin cycle in the stroma to the cytosol for use in sucrose synthesis and other biosynthetic processes	NbS00039230g0010.1	728.57	329.158	-1.14629	302.914	-1.26616	439.305	-	407.816	-	445.637	-
TRA	gi|225469988|ref|XP_002277785.1|/0/PREDICTED: tonoplast dicarboxylate transporter-like [Vitis vinifera]	At5g47560	tonoplast malate/fumarate transporter	NbS00011970g0026.1	268.552	150.92	-	68.9479	-1.96162	117.808	-1.18877	96.501	-1.47658	130.505	-1.0411
TRA	gi|62183958|gb|AAX73299.1|/0/putative permease I [Solanum lycopersicum]	At5g62890, At1g60030, At5g49990		NbS00018729g0011.1	78.5226	5.7718	-3.76601	2.9736	-4.72282	10.2252	-2.94098	22.0342	-1.83336	14.5844	-2.42868
TRA	gi|356516279|ref|XP_003526823.1|/0/PREDICTED: uncharacterized protein sll1770-like [Glycine max]	At5g64940	ATH subfamily of ATP-binding cassette (ABC) proteins	NbS00014217g0009.1	71.0205	15.8476	-2.16397	9.2277	-2.94419	22.6098	-1.65129	18.2645	-1.9592	26.9616	-1.39733
TRA	gi|4138262|emb|CAA69353.1|/1.3708e-139/aquaporin 1 [Nicotiana tabacum]	e.g. At2g36830	gamma tonoplast intrinsic protein	NbS00000535g0014.1	355.843	221.723	-	85.3772	-2.05932	222.638	-	290.497	-	439.312	-
TRA	gi|255557012|ref|XP_002519539.1|/3.92254e-125/Aquaporin PIP2.2, putative [Ricinus communis]	e.g. At3g53420	plasma membrane intrinsic protein	NbS00017323g0009.1	302.384	40.0325	-2.91714	24.9361	-3.60007	36.6267	-3.04541	54.2825	-2.47782	49.202	-2.61959
TRA	gi|2114046|dbj|BAA20074.1|/5.41567e-159/water channel protein [Nicotiana excelsior]	e.g. At4g00430	plasma membrane intrinsic protein	NbS00018582g0001.1	290.356	111.683	-1.37841	87.2744	-1.73419	113.668	-1.35299	146.731	-	141.293	-1.03913
TRA	gi|9931530|gb|AAG02208.1|AF290201_1/1.08366e-145/plasma membrane intrinsic protein PIP2 [Solanum chacoense]	e.g. At4g35100	plasma membrane intrinsic protein	NbS00025239g0009.1	199.247	7.58932	-4.71444	10.731	-4.2147	30.7023	-2.69814	52.5071	-1.92397	45.4054	-2.13362
OTH	gi|225445166|ref|XP_002280712.1|/0/PREDICTED: uncharacterized protein LOC100262932 [Vitis vinifera]	At4g29060	embryo defective 2726	NbS00013225g0002.1	78.4258	9.22265	-3.08807	9.18264	-3.09435	28.1762	-1.47685	23.347	-1.74809	24.127	-1.70068
TRF (Transcription factors)	gi|225448453|ref|XP_002269430.1|/0/PREDICTED: zinc finger CCCH domain-containing protein 29-like [Vitis vinifera]		zinc finger family protein	NbS00015012g0003.1	148.898	69.3519	-1.10231	31.8695	-2.22408	68.8019	-1.1138	57.4278	-1.3745	94.4343	-
TRF	gi|225448453|ref|XP_002269430.1|/8.85681e-135/PREDICTED: zinc finger CCCH domain-containing protein 29-like [Vitis vinifera]		zinc finger family protein	NbS00016437g0001.1	107.345	46.2813	-1.21376	16.5127	-2.70061	40.618	-1.40207	38.0609	-1.49588	61.577	-
UNK (Unknown functions)	gi|359478617|ref|XP_003632146.1|/0/PREDICTED: pentatricopeptide repeat-containing protein At4g13650-like [Vitis vinifera]	?	pentatricopeptide repeat, put. RNA editing	NbS00042677g0002.1	87.799	4.82081	-4.18686	6.14217	-3.83738	14.0186	-2.64686	12.0607	-2.86389	11.079	-2.98638
UNK	gi|356572914|ref|XP_003554610.1|/1.15526e-160/PREDICTED: uncharacterized protein At1g09340, chloroplastic-like [Glycine max]	At1g09340	CHLOROPLAST RNA BINDING	NbS00028679g0001.1	279.263	44.0866	-2.66321	39.6316	-2.8169	62.6871	-2.15538	92.9217	-1.58754	85.1342	-1.71381
UNK	gi|356572914|ref|XP_003554610.1|/2.19583e-154/PREDICTED: uncharacterized protein At1g09340, chloroplastic-like [Glycine max]	At1g09340	CHLOROPLAST RNA BINDING	NbS00036785g0006.1	443.277	67.4811	-2.71565	44.4362	-3.3184	94.0837	-2.23619	201.167	-1.13981	126.969	-1.80373
UNK	gi|255567760|ref|XP_002524858.1|/1.57943e-12/conserved hypothetical protein [Ricinus communis]	At1g21500		NbS00017186g0002.1	372.028	6.99606	-5.73272	5.61775	-6.04927	20.2354	-4.20045	28.5868	-3.70199	28.9161	-3.68547
UNK	gi|255555937|ref|XP_002519004.1|/0/conserved hypothetical protein [Ricinus communis]	At1g32080	plant LrgAB/CidAB protein localized to the chloroplast envelope that is involved in chloroplast development, carbon partitioning and leaf senescence.	NbS00010291g0006.1	161.654	58.7519	-1.4602	53.2153	-1.603	64.3094	-1.32981	62.1396	-1.37932	77.92	-1.05284
UNK	gi|119392328|gb|ABL74292.1|/6.00908e-34/snakin 2 [Solanum tuberosum]	At1g75750, At2g18420	GA-responsive GAST1 protein homolog	NbS00021207g0004.1	973.4	727.404	-	115.419	-3.07615	318.508	-1.6117	313.173	-1.63607	828.989	-
UNK	gi|302142820|emb|CBI20115.3|/2.11494e-93/unnamed protein product [Vitis vinifera]	At1g78630	embryo defective 1473	NbS00016388g0112.1	200.65	46.1247	-2.12107	45.5471	-2.13925	85.1374	-1.23682	79.4352	-1.33683	66.9075	-1.58444
UNK	gi|359474957|ref|XP_003631558.1|/1.11501e-121/PREDICTED: uncharacterized protein LOC100853859 [Vitis vinifera]	At2g17230	EXORDIUM like 5	NbS00010217g0001.1	343.255	47.6563	-2.84854	20.3245	-4.07799	164.594	-1.06037	117.697	-1.5442	207.099	-
UNK	gi|225446871|ref|XP_002283883.1|/1.82819e-44/PREDICTED: uncharacterized protein LOC100259123 [Vitis vinifera]	At2g42840	unknown	NbS00001219g0013.1	197.363	2.12817	-6.53509	0.133227	-10.5327	1.56613	-6.9775	8.94813	-4.46312	21.4505	-3.20177
UNK	gi|255558718|ref|XP_002520383.1|/4.77556e-46/copper ion binding protein, putative [Ricinus communis]	At2g42840	extracellular proline-rich protein	NbS00009990g0011.1	257.364	3.67654	-6.12932	0.180394	-10.4784	5.15001	-5.64309	11.5162	-4.48207	29.4717	-3.12641
UNK	gi|224143492|ref|XP_002324974.1|/2.41392e-155/predicted protein [Populus trichocarpa]	At3g24480, At4g13340, At4g18670	Leucine-rich repeat (LRR) family protein	NbS00042991g0009.1	284.662	228.693	-	77.4647	-1.87764	542.687	-	222.157	-	263.187	-
UNK	gi|350535991|ref|NP_001234736.1|/9.54281e-129/expansin-like protein precursor [Solanum lycopersicum]	At3g45970, At4g38400, At3g45960	EXPANSIN-LIKE	NbS00040487g0011.1	353.442	104.335	-1.76025	182.6	-	187.856	-	260.672	-	311.048	-
UNK	gi|225434849|ref|XP_002282730.1|/1.89915e-106/PREDICTED: uncharacterized protein LOC100246732 [Vitis vinifera]	At3g46780		NbS00042661g0005.1	153.711	7.63497	-4.33146	7.4776	-4.36151	15.7903	-3.28311	22.4776	-2.77367	15.4019	-3.31904
UNK	gi|224104053|ref|XP_002313298.1|/1.02764e-71/predicted protein [Populus trichocarpa]	At3g63540		NbS00007371g0002.1	514.698	20.0234	-4.68396	38.7076	-3.73304	87.8014	-2.55141	84.6075	-2.60487	61.3655	-3.06823
UNK	gi|224130512|ref|XP_002320855.1|/2.02723e-113/predicted protein [Populus trichocarpa]	At4g01050	hydroxyproline-rich glycoprotein family protein	NbS00026116g0017.1	97.6771	19.6648	-2.31241	13.5499	-2.84973	36.426	-1.42305	32.5354	-1.58601	35.5408	-1.45854
UNK	gi|224130512|ref|XP_002320855.1|/1.71969e-124/predicted protein [Populus trichocarpa]	At4g01050	hydroxyproline-rich glycoprotein family protein	NbS00028552g0005.1	160.811	59.585	-1.43235	38.5109	-2.06203	117.215	-	100.517	-	85.6253	-
UNK	gi|388500696|gb|AFK38414.1|/1.29086e-38/unknown [Lotus japonicus]	At4g01150	unknown function, chloroplast	NbS00009788g0010.1	912.172	49.4355	-4.20569	65.3393	-3.80328	114.141	-2.99849	120.612	-2.91893	132.923	-2.77871
UNK	gi|388500696|gb|AFK38414.1|/1.21299e-48/unknown [Lotus japonicus]	At4g01150	unknown function, chloroplast	NbS00028158g0015.1	909.108	103.738	-3.13151	98.5491	-3.20554	182.129	-2.31949	180.085	-2.33577	183.942	-2.3052
UNK	gi|356517028|ref|XP_003527192.1|/4.21466e-48/PREDICTED: thylakoid lumenal 16.5 kDa protein, chloroplastic-like isoform 1 [Glycine max]	At4g02530	chloroplast thylakoid lumen protein	NbS00008347g0007.1	90.3467	1.26362	-6.15983	4.15796	-4.44153	2.4078	-5.22969	10.2973	-3.13321	2.80073	-5.0116
UNK	gi|6561156|gb|AAF16869.1|AF109693_1/5.05662e-37/allergen-like protein BRSn20 [Sambucus nigra]	At4g08685	protein, expressed in leaves, with similarity to pollen allergens	NbS00040631g0003.1	412.328	227.335	-	120.08	-1.77979	180.427	-1.19238	227.013	-	247.655	-
UNK	gi|225427218|ref|XP_002280448.1|/7.55625e-156/PREDICTED: uncharacterized protein LOC100247252 [Vitis vinifera]	At4g17840, At2g25260		NbS00055335g0003.1	290.312	100.923	-1.52435	92.8971	-1.6439	105.167	-1.46492	120.59	-1.26749	162.067	-
UNK	gi|225427524|ref|XP_002265127.1|/0/PREDICTED: probable methyltransferase PMT20 [Vitis vinifera]	At4g19120, At1g31850	early-responsive to dehydration, DUF248	NbS00012564g0001.1	161.168	48.4575	-1.73377	41.9462	-1.94195	107.335	-1.86474	92.8144	-2.18293	112.821	-
UNK	gi|359481606|ref|XP_002276439.2|/0/PREDICTED: signal recognition particle 54 kDa protein, chloroplastic-like [Vitis vinifera]	At5g03940	54 CHLOROPLAST PROTEIN	NbS00036252g0035.1	88.6025	10.887	-3.02474	12.8105	-2.79002	25.315	-1.80736	28.3423	-1.64439	20.3176	-2.12461
UNK	gi|224059600|ref|XP_002299927.1|/4.20257e-133/predicted protein [Populus trichocarpa]	At5g12470	DUF3411	NbS00005727g0008.1	225.154	23.3218	-3.27116	34.1029	-2.72295	65.7637	-1.77555	51.1221	-2.13889	40.2024	-2.48556
UNK	gi|224089537|ref|XP_002308749.1|/1.18709e-119/predicted protein [Populus trichocarpa]	At5g47790	SMAD/FHA domain-containing protein	NbS00014422g0002.1	205.019	17.3521	-3.56258	3.25134	-5.97858	56.704	-1.85424	57.5604	-1.83261	68.6862	-1.57767
UNK	gi|871489|emb|CAA58732.1|/7.70021e-93/PAR-1c [Nicotiana tabacum]	At5g52390, At3g54040		NbS00042659g0005.1	1185.84	1284.2	-	234.831	-2.33621	1889.23	-	1959.34	-	1821.15	-
UNK	gi|57013900|ref|YP_173374.1|/2.34378e-32/hypothetical protein NitaMp027 [Nicotiana tabacum]	AtMg00030		NbS00012597g0114.1	2132.68	1661.29	-	941.339	-1.17988	1281.4	-	1804.86	-	940.929	-1.18051
UNK	gi|127058161|dbj|BAF48663.1|/0/leucine-rich repeat/extensin [Nicotiana plumbaginifolia]	e.g. At1g12040	chimeric leucine-rich repeat/extensin protein	NbS00000159g0002.1	86.8433	15.4214	-2.49348	6.78109	-3.67883	34.5406	-1.33012	36.8135	-1.23818	37.7454	-1.20211
UNK	gi|225459247|ref|XP_002285762.1|/4.89428e-121/PREDICTED: uncharacterized protein LOC100259041 [Vitis vinifera]	e.g. At4g08950		NbS00029482g0002.1	381.49	80.3922	-2.24652	27.2584	-3.80687	81.8899	-2.21989	32.1621	-3.56821	160.644	-1.24778
UNK	gi|3759184|dbj|BAA33810.1|/3.50543e-164/phi-1 [Nicotiana tabacum]	e.g. At4g08950		NbS00048876g0007.1	481.822	175.334	-1.4584	109.976	-2.13131	276.026	-	198.942	-1.27615	478.154	-
UNK	gi|147780878|emb|CAN68249.1|/0/hypothetical protein VITISV_020126 [Vitis vinifera]	e.g. At5g60920	glycosylphosphatidylinositol-anchored protein	NbS00054755g0003.1	125.199	33.6066	-	23.4411	-2.41711	82.8909	-	82.4252	-	86.2407	-
UNK	-	none	none but is expressed EST	NbS00039788g0005.1	358.136	17.5362	-4.3521	25.8167	-3.79413	31.8984	-3.48895	46.0777	-2.95837	49.7253	-2.84846
UNK	gi|55168340|gb|AAV44205.1|/2.62506e-14/unknow protein [Oryza sativa Japonica Group]			NbS00004041g0008.1	460.559	189.59	-1.2805	56.5921	-3.02472	157.097	-1.55173	140.663	-1.71115	96.3779	-2.25661
UNK	gi|147812690|emb|CAN72686.1|/3.30477e-18/hypothetical protein VITISV_039385 [Vitis vinifera]			NbS00005553g0102.1	3133.15	1783.23	-	332.786	-3.23495	1097.21	-1.51378	930.337	-1.75179	629.13	-2.31618
UNK	gi|10798646|emb|CAC12823.1|/1.1126e-22/metallothionein-like protein type 2 [Nicotiana tabacum]			NbS00008478g0003.1	1505.3	715.34	-1.07335	1308.7	-	690.879	-1.12355	806.409	-	951.246	-
UNK	-		is expressed in Nicotiana	NbS00008515g0002.1	551.574	12.9313	-5.41462	5.07591	-6.76374	29.8345	-4.2085	57.3826	-3.26487	82.2512	-2.74544
UNK	gi|225440538|ref|XP_002275792.1|/2.31583e-80/PREDICTED: uncharacterized protein LOC100254537 [Vitis vinifera]			NbS00008682g0003.1	78.9651	11.7474	-2.74887	6.8039	-3.53678	21.4266	-1.88181	20.0562	-1.97717	47.1521	-
UNK	gi|255549002|ref|XP_002515557.1|/6.57929e-163/conserved hypothetical protein [Ricinus communis]		DUF642	NbS00009108g0010.1	171.08	84.3124	-1.02085	10.9247	-3.96901	68.038	-1.33026	121.16	-	103.114	-
UNK	gi|147770955|emb|CAN76245.1|/3.62396e-29/hypothetical protein VITISV_023381 [Vitis vinifera]			NbS00016746g0013.1	146.826	58.5142	-1.32725	42.2561	-1.79687	119.181	-	125.984	-	144.364	-
UNK	gi|147812690|emb|CAN72686.1|/5.93023e-20/hypothetical protein VITISV_039385 [Vitis vinifera]			NbS00016942g0005.1	6108.33	4614.42	-	637.393	-3.26052	2879.82	-1.0848	1597.18	-1.93525	1136.48	-2.4262
UNK	-		expressed in Nicotiana	NbS00017539g0002.1	2601.9	1546.56	-	539.961	-2.26864	2488.86	-	1632.17	-	1423.15	-
UNK	-			NbS00019583g0003.1	1856.15	171.47	-3.43629	174.651	-3.40977	522.262	-1.82947	370.089	-2.32637	379.782	-2.28907
UNK	gi|393715848|dbj|BAM28758.1|/1.32507e-39/ROX1 homologue [Nicotiana benthamiana]			NbS00020685g0015.1	334.385	63.3457	-2.40019	25.4645	-3.71495	132.429	-1.33629	142.68	-1.22872	102.304	-1.70864
UNK	gi|225436904|ref|XP_002274278.1|/9.53294e-108/PREDICTED: uncharacterized protein LOC100259706 [Vitis vinifera]			NbS00021317g0010.1	383.07	77.0967	-2.31287	54.4252	-2.81526	162.37	-1.23832	161.199	-1.24877	205.229	-
UNK	gi|224143492|ref|XP_002324974.1|/9.66935e-160/predicted protein [Populus trichocarpa]		Leucine-rich repeat (LRR) family protein	NbS00024482g0011.1	151.619	112.657	-	45.6869	-1.7306	249.306	-	116.282	-	143.848	-
UNK	gi|224104307|ref|XP_002313390.1|/2.03913e-11/predicted protein [Populus trichocarpa]		thylakoid protein	NbS00024617g0001.1	308.516	25.0371	-3.62321	33.4387	-3.20575	50.8878	-2.59995	70.4639	-2.13039	87.743	-1.81399
UNK	gi|224132456|ref|XP_002328279.1|/2.11066e-42/predicted protein [Populus trichocarpa]			NbS00031973g0002.1	123.753	26.6402	-2.21578	11.2942	-3.45381	41.1915	-1.58704	58.3335	-1.08506	76.8618	-
UNK	gi|358346026|ref|XP_003637074.1|/5.74389e-15/Cell wall-associated hydrolase, partial [Medicago truncatula]			NbS00032722g0006.1	4494.88	2736.22	-	451.091	-3.31679	1499.62	-1.58369	996.851	-2.17283	831.855	-2.43388
UNK	gi|388894049|gb|AFK81823.1|/1.61565e-07/NADH dehydrogenase subunit F (ndhF), partial (chloroplast) [Euphorbia gymnonota]			NbS00033831g0005.1	549.743	355.126	-2.90835	71.9493	-2.9337	228.317	-1.26772	150.283	-1.87107	133.773	-2.03897
UNK	gi|329739380|gb|ACY74744.2|/7.03403e-106/methanol inducible protein [Nicotiana benthamiana]			NbS00034665g0005.1	843.237	158.474	-2.41169	136.501	-2.62702	216.216	-1.96346	387.529	-1.12163	291.235	-1.53375
UNK	gi|255550347|ref|XP_002516224.1|/5.65283e-90/bacterioferritin comigratory protein, putative [Ricinus communis]			NbS00035717g0012.1	133.343	6.6952	-4.31587	4.47321	-4.89769	18.7887	-2.82721	27.3258	-2.28681	21.8402	-2.61008
UNK	-		none but is expressed EST	NbS00039789g0004.1	255.109	4.67784	-5.76913	12.4732	-4.35421	11.1418	-4.51706	36.0021	-2.82496	30.6329	-3.05796
UNK	-			NbS00043421g0006.1	1821.6	812.006	-1.16564	915.718	-	840.178	-1.11644	1167.22	-	1077.88	-
UNK	gi|225432588|ref|XP_002277866.1|/7.05484e-88/PREDICTED: probable carboxylesterase 2-like [Vitis vinifera]			NbS00049678g0001.1	556.324	227.234	-1.29174	444.545	-	223.662	-1.3146	217.486	-1.355	249.622	-1.15618
UNK	gi|110826035|gb|ABH01084.1|/1.38976e-46/putative ROX1 [Nicotiana tabacum]			NbS00055228g0003.1	969.254	300.975	-1.68723	115.734	-3.06606	822.509	-	589.811	-	412.307	-1.23316
UNK	gi|39598908|gb|AAR28998.1|/4.3088e-168/CMV 1a interacting protein 1 [Nicotiana tabacum]			NbS00055808g0004.1	87.4156	6.10999	-3.83865	5.99437	-3.86621	9.97248	-3.13187	16.0194	-2.44807	17.6419	-2.30888
